# Supplementary material for: Determining the number of hidden layer and hidden neuron of neural network for wind speed prediction
Source: PeerJ Comput Sci. 2021 Sep 20;7:e724. doi: 10.7717/peerj-cs.724 (PMC8459779; doi:10.7717/peerj-cs.724)
Supplement: Supplemental Information 1 [file peerj-cs-07-724-s001.csv]

Date and Time	Battery Voltage	CR10 Temperature	Wind Direction 10 Minutes	Wind Speed 10 Minutes	Wind Gust 10 Minutes	Hourly Average Direction	Hourly Average Speed	Hourly Maximum Gust	Hourly Gust Time	Hourly Gust Direction	Last Minute Average Temperature	Total Hourly Rain	Average RH over previous minute	Maximum Hourly Air Temperature	Minimum Hourly Air Temperature	Maximum Hourly Rainfall Rate	Time of Rainfall
01/01/2016 00:00	14.08	14.69	77	7.01	9.19	80	7.49	15.47	23:02	68.74	6.505	0	78.1	7.06	6.505	0	23:01
01/01/2016 01:00	14.08	14.64	56.69	4.14	5.597	70	5.647	8.77	00:45	78.8	5.938	0	80.4	6.482	5.938	0	00:01
01/01/2016 02:00	14.09	14.6	29.57	3.647	5.148	50	4.046	6.431	01:21	65.86	5.366	0	83	5.921	5.36	0	01:01
01/01/2016 03:00	14.09	14.55	44.89	2.216	3.705	50	3.774	5.757	02:29	35.38	5.164	0	83.6	5.411	5.066	0	02:01
01/01/2016 04:00	14.09	14.51	7.16	1.444	2.711	10	2.498	4.827	03:26	45.26	5.291	0	81.2	5.291	5.151	0	03:01
01/01/2016 05:00	14.09	14.43	16.33	0.816	2.807	360	0.331	2.839	04:33	4.505	4.992	0	80.3	5.355	4.879	0	04:01
01/01/2016 06:00	14.09	14.38	278.2	3.653	5.533	280	1.841	5.533	05:56	279.4	4.534	0	81.5	5.004	4.524	0	05:01
01/01/2016 07:00	14.09	14.31	289.1	4.411	6.014	290	3.97	6.719	06:41	282.2	4.424	0	82.3	4.581	4.172	0	06:01
01/01/2016 08:00	14.1	14.23	282.8	5.347	7.91	280	5.374	8.45	07:21	272	4.145	0	80.2	4.548	4.145	0	07:01
01/01/2016 09:00	14.1	14.16	296.3	5.903	7.71	290	5.903	8.64	08:28	287.2	3.862	0	82.8	4.232	3.8	0	08:01
01/01/2016 10:00	14.1	14.07	294.3	7.38	10.25	290	5.719	10.25	09:56	297.2	4.973	0	75.3	4.973	3.866	0	09:01
01/01/2016 11:00	14.1	14	293.4	8.22	11.66	290	7.39	12.43	10:49	294.9	5.654	0	76.8	5.654	5.042	0	10:01
01/01/2016 12:00	14.1	13.93	309.3	11.22	17.75	300	8.9	17.75	11:58	302.5	7.41	0	77.1	7.41	5.703	0	11:01
01/01/2016 13:00	14.11	13.87	295.5	10.45	15.76	300	10.71	18.94	12:10	307.7	7.78	0	73.7	7.81	7.42	0	12:01
01/01/2016 14:00	14.1	13.84	293.6	10.45	16.5	300	10.31	16.5	13:51	299.2	8	0	76.2	8.06	7.76	0	13:01
01/01/2016 15:00	14.1	13.84	296.6	11.08	16.53	290	10.2	17.59	14:48	290.6	8.31	0	80.8	8.31	8.01	0	14:01
01/01/2016 16:00	14.11	13.84	308.4	12.68	18.9	300	11.8	20.12	15:22	297	8.03	0.215	89.1	8.34	8.01	1.29	15:30
01/01/2016 17:00	14.11	13.8	302.9	12.8	21.12	310	12.28	21.12	16:55	304.4	8.2	0	88.9	8.2	8	0	16:01
01/01/2016 18:00	14.11	13.78	309.5	13.96	19.77	310	13.08	23.65	17:29	314.9	8.35	0	86.6	8.41	8.18	0	17:01
01/01/2016 19:00	14.11	13.73	314.8	16.21	24.93	320	15.27	24.93	18:51	311.8	8.46	0	84.4	8.46	8.31	0	18:01
01/01/2016 20:00	14.11	13.69	305.5	14.55	24.48	310	14.6	26.22	19:39	302.3	8.63	0	83	8.63	8.38	0	19:01
01/01/2016 21:00	14.1	13.69	295.3	15.45	24.64	300	14.03	24.64	20:53	293.9	8.73	0	81.9	8.73	8.6	0	20:01
01/01/2016 22:00	14.11	13.73	309.8	12.82	21.53	310	12.92	24.1	21:28	308.9	8.75	0	83	8.76	8.64	0	21:01
01/01/2016 23:00	14.11	13.71	313.2	11.32	18.78	310	11.76	19.51	22:08	313.9	8.51	0	86.3	8.75	8.51	0	22:01
02/01/2016 00:00	14.11	13.73	312.2	11.24	18.2	310	10.81	19.8	23:14	304	8.55	0.645	88.7	8.58	8.38	2.58	23:07
02/01/2016 01:00	14.11	13.73	312.1	13.44	18.52	320	12.36	21.76	00:45	328.1	8.69	0.215	89.9	8.86	8.57	1.29	00:52
02/01/2016 02:00	14.11	13.73	308.3	12.2	19.51	320	12.8	20.32	01:10	309.9	9	0.215	90.9	9	8.67	1.29	01:01
02/01/2016 03:00	14.1	13.75	321	11.09	18.46	320	12.13	18.46	02:58	322.5	9.55	0	89.3	9.55	8.98	0	02:01
02/01/2016 04:00	14.11	13.8	315.3	10.44	15.67	320	11.19	17.88	03:01	314.6	9.98	0	87.7	9.98	9.56	0	03:01
02/01/2016 05:00	14.11	13.84	316.2	12.68	19.26	320	11.82	19.26	04:54	315.2	10.08	0	85.8	10.16	9.98	0	04:01
02/01/2016 06:00	14.11	13.89	315.7	12.98	21.53	320	12.77	21.53	05:52	317	10.46	0	84	10.49	10.03	0	05:01
02/01/2016 07:00	14.11	13.91	321.4	12.95	21.98	320	12.76	21.98	06:39	328.9	10.02	0.215	88.2	10.58	10.02	1.29	06:39
02/01/2016 08:00	14.11	13.96	332.7	9.73	16.69	320	11.73	20.48	07:43	330.1	10.01	0.215	90.9	10.03	9.81	1.29	07:03
02/01/2016 09:00	14.09	14	337.7	12.37	19.39	330	11.76	19.64	08:47	332.6	10.57	0	84.8	10.58	10.01	0	08:01
02/01/2016 10:00	14.1	14.05	329.1	11.8	19.16	340	12.97	23.46	09:32	338.5	10.46	0.215	86.1	10.84	10.46	1.29	09:37
02/01/2016 11:00	14.1	14.09	328.7	13.18	21.25	340	11.89	24.55	10:34	335.3	10.66	0	86.4	10.66	10.38	0	10:01
02/01/2016 12:00	14.1	14.14	330.9	14.17	29.1	330	12.74	29.1	11:52	331	10.64	0	86.3	10.72	10.47	0	11:01
02/01/2016 13:00	14.09	14.18	325.8	13.25	19.32	330	13.14	22.91	12:15	324.6	10.31	0	89.4	10.75	10.31	0	12:01
02/01/2016 14:00	14.09	14.2	321.4	12.21	19.77	320	12.99	20.51	13:44	317.9	10.36	0	90.4	10.46	10.3	0	13:01
02/01/2016 15:00	14.09	14.23	320	10.04	16.18	320	12.21	20.76	14:20	315.5	10.5	0.215	92	10.5	10.3	1.29	14:11
02/01/2016 16:00	14.09	14.29	350.9	7.98	12.33	320	8.66	15.18	15:04	330.2	10.92	0.215	93	10.93	10.52	1.29	15:44
02/01/2016 17:00	14.09	14.38	32.19	9.25	16.28	20	8.37	16.28	17:00	31.75	11.32	0.215	91.9	11.41	10.93	1.29	16:07
02/01/2016 18:00	14.09	14.47	48.57	13.21	19.39	30	10.72	20.76	17:50	54.71	11.06	0	90.4	11.41	11.06	0	17:01
02/01/2016 19:00	14.09	14.51	65.84	12.26	19.96	50	12	21.5	18:31	58.62	11.07	0.215	90.4	11.07	10.79	1.29	18:13
02/01/2016 20:00	14.08	14.56	79.5	16.07	28.33	70	15.05	28.33	19:51	83.7	10.94	0	87.8	11.12	10.94	0	19:01
02/01/2016 21:00	14.09	14.58	80.5	11.35	17.27	80	14.93	26.89	20:36	82.4	10.54	0	92	10.97	10.52	0	20:01
02/01/2016 22:00	14.07	14.6	68.3	12.61	19.16	70	12.26	21.73	21:17	85.9	10.51	0	89.8	10.52	10.31	0	21:01
02/01/2016 23:00	14.09	14.63	71.8	10.76	15.02	80	12.7	20.48	22:25	74.8	10.65	0	87.4	10.68	10.5	0	22:01
03/01/2016 00:00	14.08	14.65	61.78	12.17	18.65	70	10.98	18.81	23:14	65.32	10.54	0	89.1	10.68	10.53	0	23:01
03/01/2016 01:00	14.08	14.65	73.6	15.95	23.81	70	13.69	24.26	00:50	72.2	9.66	0.645	93.5	10.54	9.57	2.58	00:48
03/01/2016 02:00	14.09	14.6	75.6	19.2	28.81	70	16.47	28.81	01:53	69.68	9.32	0	84.3	9.73	9.28	1.29	01:01
03/01/2016 03:00	14.09	14.49	68.2	15.34	24.45	70	15.94	24.93	02:36	66.34	8.54	0	82.1	9.28	8.54	0	02:01
03/01/2016 04:00	14.09	14.38	59.23	10.29	16.56	60	13.3	23.65	03:05	67.21	8.05	0	73.8	8.54	8.05	0	03:01
03/01/2016 05:00	14.09	14.34	37.55	6.987	10.66	40	8.35	14.9	04:06	56.91	7.37	0	75.6	8.04	7.37	0	04:01
03/01/2016 06:00	14.09	14.34	19.3	5.678	9.35	30	6.671	12.33	05:11	35.75	7.11	0	71.5	7.46	7.11	0	05:01
03/01/2016 07:00	14.09	14.34	335.5	4.029	5.597	10	5.03	9.96	06:16	4.801	7.01	0	73.8	7.16	6.86	0	06:01
03/01/2016 08:00	14.09	14.32	325.5	6.025	9.12	330	5.357	11.53	07:27	340.2	7.32	0	78.3	7.45	6.961	0	07:01
03/01/2016 09:00	14.09	14.25	349.7	9.12	14.29	350	7.94	14.67	08:30	351.7	8.92	0	83.3	8.92	7.26	0	08:01
03/01/2016 10:00	14.09	14.23	345.1	11.64	21.25	350	10.98	21.25	09:57	344	9.42	0	86.3	9.42	8.92	0	09:01
03/01/2016 11:00	14.09	14.2	335.1	11.22	19.71	340	12.22	21.66	10:49	333.1	9.41	0	86.9	9.56	9.4	0	10:01
03/01/2016 12:00	14.1	14.16	337	14.52	26.18	340	14.59	26.18	11:59	342	9.4	0.215	87.6	9.42	9.28	1.29	11:30
03/01/2016 13:00	14.1	14.11	337.1	14.97	24	340	14.28	26.66	12:36	331.1	9.17	1.29	88.8	9.43	9.17	2.58	12:51
03/01/2016 14:00	14.1	14.09	334.4	14.64	25.96	340	14.36	26.15	13:08	342.7	9.15	1.935	89.5	9.22	9	2.58	13:06
03/01/2016 15:00	14.1	14.09	9.7	12.29	17.56	360	14.87	27.4	14:04	332.2	9.68	1.075	86.6	9.77	9.15	2.58	14:04
03/01/2016 16:00	14.1	14.11	31.3	7.47	12.11	10	9.6	20.64	15:09	17.82	9.21	0	84.8	9.68	9.19	0	15:01
03/01/2016 17:00	14.09	14.14	25.26	3.593	6.302	20	5.743	12.68	16:10	30.23	8.73	0.215	90.5	9.25	8.64	1.29	16:37
03/01/2016 18:00	14.09	14.18	58.73	5.181	7.58	50	4.851	8.58	17:33	54.59	8.64	0.215	92.1	8.74	8.64	1.29	17:25
03/01/2016 19:00	14.09	14.23	49.12	4.388	6.559	50	5.298	9.57	18:01	57.99	8.37	0	92.7	8.64	8.37	0	18:01
03/01/2016 20:00	14.1	14.23	51	6.385	9.03	50	5.388	10.54	19:50	50.69	8.24	0	92.6	8.37	8.23	0	19:01
03/01/2016 21:00	14.09	14.18	42	6.224	8.39	50	6.028	10.28	20:04	56.29	8.16	0	90.3	8.39	8.15	0	20:01
03/01/2016 22:00	14.1	14.16	41.82	5.983	9.35	40	3.364	9.35	21:59	32.31	8.35	0	90.3	8.35	7.99	0	21:01
03/01/2016 23:00	14.1	14.11	30.76	6.717	12.14	40	7.45	13.04	22:41	28.23	8.27	0	89	8.39	8.27	0	22:01
04/01/2016 00:00	14.09	14.09	18.26	6.414	12.07	20	5.22	12.07	23:53	22.74	7.83	0	90.1	8.25	7.83	0	23:01
04/01/2016 01:00	14.1	14.07	21.51	7.2	10.63	20	6.703	12.23	00:40	17.3	7.81	0	90.1	7.86	7.67	0	00:01
04/01/2016 02:00	14.1	14.07	18.14	6.794	11.91	20	6.882	11.91	01:54	19.3	7.57	0	89.1	7.85	7.57	0	01:01
04/01/2016 03:00	14.11	14.05	15.35	5.957	10.21	20	6.402	11.02	02:12	19.85	7.43	0	87.7	7.61	7.41	0	02:01
04/01/2016 04:00	14.1	14	28.2	5.353	9.57	10	5.864	10.05	03:30	8.96	7.68	0	87.3	7.73	7.39	0	03:01
04/01/2016 05:00	14.1	13.98	21.77	7.92	12.07	20	7.14	12.07	04:04	14.71	7.69	0	89.1	7.8	7.61	0	04:01
04/01/2016 06:00	14.11	13.96	18.31	7.89	12.07	20	7.96	15.83	05:39	15.62	7.81	0	89.1	7.87	7.7	0	05:01
04/01/2016 07:00	14.11	13.91	14.4	8.81	13.16	10	7.5	14.35	06:48	17.92	7.98	0	88.9	7.98	7.62	0	06:01
04/01/2016 08:00	14.11	13.89	14.41	8.66	13.93	10	8.62	15.44	07:08	10.05	8.03	0	87	8.12	7.92	0	07:01
04/01/2016 09:00	14.1	13.84	16.53	10	16.34	10	9.18	16.82	08:33	11.31	8.62	0	85.7	8.67	8.02	0	08:01
04/01/2016 10:00	14.1	13.82	2.754	8.05	11.4	10	8.83	15.47	09:03	26.78	9.03	0	86.6	9.03	8.56	0	09:01
04/01/2016 11:00	14.1	13.8	20.77	10.63	16.82	10	8.73	16.85	10:45	12.48	9.98	0	82.8	10.01	9.05	0	10:01
04/01/2016 12:00	14.1	13.84	39.4	8.04	13.32	30	8.49	16.98	11:11	29.15	10.8	0	77	10.89	10	0	11:01
04/01/2016 13:00	14.1	13.91	26.55	7.14	12.04	20	8.13	14.86	12:06	35.31	10.22	0	80.8	11	10.21	0	12:01
04/01/2016 14:00	14.09	14	28.52	5.855	9.86	20	7.89	13.84	13:10	18.23	9.95	0	80	10.2	9.56	0	13:01
04/01/2016 15:00	14.09	14.11	22.88	5.279	9.38	20	5.125	10.5	14:47	39.64	9.96	0	82.9	10.17	9.5	0	14:01
04/01/2016 16:00	14.09	14.23	20.06	6.049	9.25	20	5.482	9.57	15:34	8.91	9.57	0	85	10.07	9.57	0	15:01
04/01/2016 17:00	14.09	14.29	17.76	8.54	12.39	20	6.928	12.88	16:43	18.44	9.3	0	85.5	9.58	9.3	0	16:01
04/01/2016 18:00	14.07	14.96	14.76	9.13	12.88	20	7.93	12.88	17:56	12.46	8.92	0	85.8	9.27	8.89	0	17:01
04/01/2016 19:00	14.09	14.47	18.28	8.12	14.13	20	7.81	14.13	18:59	17.28	8.54	0	83.9	8.95	8.49	0	18:01
04/01/2016 20:00	14.09	14.4	17.3	7.22	14.29	20	7.63	14.29	19:55	24.47	8.53	0	84.6	8.55	8.38	0	19:01
04/01/2016 21:00	14.09	14.38	7.4	8.42	14.61	10	8.56	15.31	20:25	6.093	8.65	0	86.8	8.78	8.53	0	20:01
04/01/2016 22:00	14.09	14.36	7.06	7.86	12.56	10	8.99	16.4	21:04	359.1	8.73	0	84.3	8.73	8.62	0	21:01
04/01/2016 23:00	14.09	14.34	354.5	8.37	12.3	360	8.16	14.32	22:37	353.1	8.82	0	85.4	8.89	8.66	0	22:01
05/01/2016 00:00	14.09	14.34	359.3	9.49	15.41	360	8.89	15.41	00:00	358.4	9.13	0	86.2	9.13	8.68	0	23:01
05/01/2016 01:00	14.09	14.36	4.736	10.92	18.3	10	10.31	18.36	00:24	8.15	9.11	0.215	89.3	9.19	9.06	1.29	00:48
05/01/2016 02:00	14.09	14.36	1.948	8.99	14.25	360	8.95	14.67	01:42	358	9.09	0.215	89	9.09	8.97	1.29	01:01
05/01/2016 03:00	14.09	14.36	9.48	7.22	10.21	10	8.24	16.82	02:12	5.205	8.8	0	88.1	9.1	8.78	0	02:01
05/01/2016 04:00	14.09	14.38	352.7	4.843	6.783	350	5.271	9.64	03:06	13.36	8.6	0	89.5	8.82	8.6	0	03:01
05/01/2016 05:00	14.08	14.38	4.663	5.084	7.91	360	5.674	9.32	04:36	352.3	8.71	0	90.5	8.77	8.59	0	04:01
05/01/2016 06:00	14.09	14.38	10.22	6.105	9.16	10	6.13	11.02	05:38	10.83	8.45	0	90.5	8.73	8.42	0	05:01
05/01/2016 07:00	14.09	14.38	346	3.987	5.853	10	5.179	10.25	06:03	17.61	8.24	0	90.9	8.47	8.2	0	06:01
05/01/2016 08:00	14.09	14.36	346.1	3.166	4.988	330	3.188	4.988	07:54	346.7	7.89	0	92.5	8.24	7.89	0	07:01
05/01/2016 09:00	14.09	14.34	12.21	4.252	7.78	10	3.359	7.78	08:54	10.19	8.07	0	92.7	8.16	7.88	0	08:01
05/01/2016 10:00	14.09	14.32	18.85	4.827	8.19	10	3.778	8.19	09:57	26.85	8.76	0	91.9	8.76	8.04	0	09:01
05/01/2016 11:00	14.09	14.32	26.21	5.893	9.22	20	5.299	10.18	10:03	7.24	9.86	0	83.1	10.3	8.8	0	10:01
05/01/2016 12:00	14.09	14.34	57.06	7.61	11.85	40	6.621	11.85	11:53	52.17	9.34	0	85.1	10.01	9.27	0	11:01
05/01/2016 13:00	14.09	14.41	47.62	4.676	7.55	50	5.005	8.87	12:01	52.43	9.85	0	82.2	9.98	9.3	0	12:01
05/01/2016 14:00	14.08	14.52	32.13	3.902	6.976	40	5.178	9.09	13:36	44.85	10.05	0	80.6	10.28	9.83	0	13:01
05/01/2016 15:00	14.08	14.6	14.73	2.51	4.314	10	3.228	7.52	14:08	25.37	9.89	0	83.1	10.11	9.83	0	14:01
05/01/2016 16:00	14.08	14.69	316.2	3.687	4.988	320	2.711	4.988	15:55	311.5	9.95	0.215	84.7	10.15	9.8	1.29	15:16
05/01/2016 17:00	14.08	14.76	343.3	3.911	6.014	320	3.846	6.527	16:36	317.3	9.58	0	86	10.17	9.58	0	16:01
05/01/2016 18:00	14.07	14.8	9.2	3.026	5.885	360	2.801	5.918	17:16	1.217	9.51	0	85.6	9.64	9.44	0	17:01
05/01/2016 19:00	14.07	14.84	28.7	3.522	5.148	350	2.537	5.661	18:13	337.6	9.23	0	88.1	9.59	9.18	0	18:01
05/01/2016 20:00	14.07	14.91	41.25	4.416	6.847	10	4.16	6.847	19:57	36.29	8.96	0	89	9.23	8.95	0	19:01
05/01/2016 21:00	14.07	14.93	47.22	4.427	7.04	60	3.79	8.13	20:04	60.93	8.84	0	89.5	8.98	8.81	0	20:01
05/01/2016 22:00	14.07	14.93	59.67	3.292	4.378	50	3.452	6.495	21:07	46.7	8.43	0	88.6	8.84	8.43	0	21:01
05/01/2016 23:00	14.07	14.93	9.16	1.423	1.909	10	1.971	3.705	22:32	3.136	7.97	0	89	8.5	7.8	0	22:01
06/01/2016 00:00	14.07	14.93	350.8	2.733	3.48	10	1.454	4.058	23:43	356.4	7.74	0	88.6	8.11	7.66	0	23:01
06/01/2016 01:00	14.07	14.91	355.7	0.595	1.428	20	1.179	3.801	00:01	0.223	8.06	0	87.8	8.17	7.54	0	00:01
06/01/2016 02:00	14.07	14.91	288.2	3.308	6.399	280	1.885	6.399	01:54	294	7.91	0	86.9	8.24	7.71	0	01:01
06/01/2016 03:00	14.07	14.93	275	1.631	2.807	280	1.796	4.314	02:29	293.2	8.17	0	85	8.21	7.84	0	02:01
06/01/2016 04:00	14.07	14.91	3.473	0.857	2.486	290	1.59	4.859	03:27	278.7	7.66	0.215	88	8.21	7.57	1.29	03:24
06/01/2016 05:00	14.07	14.91	234.2	1.102	2.262	290	1.564	3.609	04:45	275.6	7.79	2.15	91.3	7.95	7.49	3.87	04:16
06/01/2016 06:00	14.08	14.89	331.1	0.231	1.172	360	0.713	4.058	05:09	359.6	7.58	0	93	7.81	7.44	1.29	05:01
06/01/2016 07:00	14.07	14.89	246.5	2.04	3.961	270	2.939	7.23	06:38	272.6	7.76	0	91.9	8.07	7.58	0	06:01
06/01/2016 08:00	14.07	14.89	259.2	1.937	3.513	270	1.195	3.641	07:06	249.2	7.63	0	92.6	7.79	7.42	0	07:01
06/01/2016 09:00	14.07	14.89	62.2	3.056	4.058	60	2.673	4.378	08:45	57.81	7.8	0	93	7.8	7.41	0	08:01
06/01/2016 10:00	14.07	14.87	198.2	2.67	4.667	270	2.588	5.725	09:29	275.3	8	0	91.4	8.2	7.73	0	09:01
06/01/2016 11:00	14.07	14.84	113	1.82	3.16	130	2.43	6.174	10:29	139.3	8.12	0	90.8	8.25	7.63	0	10:01
06/01/2016 12:00	14.07	14.84	80	3.647	5.533	60	2.336	5.533	11:56	99.6	8.27	0	91.6	8.32	8.02	0	11:01
06/01/2016 13:00	14.07	14.87	80.8	3.711	5.982	80	4.067	6.527	12:20	76.9	8.49	0.215	91.4	8.56	8.19	1.29	12:02
06/01/2016 14:00	14.07	14.93	269	2.46	3.801	70	1.895	4.378	13:09	68.89	9.52	0	86.7	9.93	8.51	0	13:01
06/01/2016 15:00	14.07	15.03	47.84	5.138	6.847	50	3.386	6.847	14:57	46.73	8.26	0	89.1	9.65	8.19	0	14:01
06/01/2016 16:00	14.07	15.07	54.73	6.028	8.13	50	5.979	8.77	15:25	46.21	7.51	0	90.5	8.3	7.48	0	15:01
06/01/2016 17:00	14.07	15.05	341.7	0.429	1.492	60	2.715	8.77	16:03	53.33	7.92	0	87.9	7.98	7.46	0	16:01
06/01/2016 18:00	14.07	15.07	355.2	3.734	4.827	360	2.873	5.18	17:43	340.6	7.35	0	88.7	8.03	7.33	0	17:01
06/01/2016 19:00	14.07	15.07	319.5	3.335	6.046	340	3.89	6.046	18:59	304.4	7.09	0	89.8	7.42	7.09	0	18:01
06/01/2016 20:00	14.07	15.03	292.9	3.843	6.847	300	3.948	6.847	20:00	293.4	6.984	0	90.7	7.18	6.87	0	19:01
06/01/2016 21:00	14.07	15	318.8	4.106	6.014	310	4.11	6.815	20:37	311.5	6.543	0	93	7.05	6.543	0	20:01
06/01/2016 22:00	14.07	14.93	323.4	5.092	8.1	330	4.463	9.51	21:20	335.5	6.618	0	92.9	6.701	6.485	0	21:01
06/01/2016 23:00	14.07	14.87	305.9	5.868	8.07	320	6.312	9.51	22:31	321.5	6.75	0	93.4	6.75	6.589	0	22:01
07/01/2016 00:00	14.07	14.78	303.9	7.43	10.34	310	6.721	11.5	23:38	313.5	7.3	0	91.9	7.3	6.71	0	23:01
07/01/2016 01:00	14.08	14.71	322.7	7.64	11.47	320	7.68	12.14	00:35	299.9	8.16	0	86.9	8.16	7.28	0	00:01
07/01/2016 02:00	14.08	14.67	313.2	8.25	10.82	320	7.34	12.04	01:50	328.9	8.43	0	86.5	8.45	8.14	0	01:01
07/01/2016 03:00	14.08	14.62	336.3	9.53	15.54	330	8.48	15.54	02:56	341.7	9.01	0.215	83.1	9.01	8.42	1.29	02:15
07/01/2016 04:00	14.09	14.6	336.1	13.52	21.09	340	11.99	21.09	03:57	340	8.97	0	80.5	9.04	8.92	0	03:01
07/01/2016 05:00	14.09	14.55	341.2	14.45	20.8	340	15.2	26.54	04:14	331.9	8.37	0.215	83.6	8.96	8.37	1.29	04:57
07/01/2016 06:00	14.09	14.49	339.2	11.08	18.9	340	12.14	21.09	05:03	347.3	8.01	2.795	89.6	8.36	7.94	3.87	05:11
07/01/2016 07:00	14.09	14.47	347.2	9.41	15.57	350	9.69	18.68	06:09	349.6	8.28	1.935	90.2	8.28	8.02	3.87	06:49
07/01/2016 08:00	14.09	14.45	340.1	8.75	15.15	340	9.38	19.35	07:40	340.8	8.66	1.72	90.5	8.67	8.28	3.87	07:02
07/01/2016 09:00	14.09	14.45	24.64	4.388	9.51	350	4.621	11.79	08:08	341.5	9.34	0.43	91.5	9.34	8.65	1.29	08:17
07/01/2016 10:00	14.09	14.47	63.91	11.32	17.85	50	7.89	18.52	09:50	64.67	10.31	0.645	93.9	10.31	9.41	3.87	09:51
07/01/2016 11:00	14.09	14.47	90.8	13.56	23.55	70	10.13	23.55	10:56	97.2	10.35	0.645	91.2	10.69	10.31	3.87	10:59
07/01/2016 12:00	14.09	14.45	88.7	18.09	38.63	80	16.01	38.63	11:58	96.2	10.09	2.365	88.2	10.37	9.69	3.87	11:08
07/01/2016 13:00	14.09	14.43	107.3	18.95	41.54	110	20.43	41.54	13:00	112.3	7.84	0.215	78.4	9.97	7.72	1.29	12:29
07/01/2016 14:00	14.09	14.43	101.5	23.64	36	100	19.6	36.16	13:14	117.9	8.23	0	65.34	8.34	7.91	0	13:01
07/01/2016 15:00	14.09	14.4	100.5	20.44	32.47	100	20.98	45.52	14:15	103.1	8.26	0	61.81	8.35	8.12	0	14:01
07/01/2016 16:00	14.09	14.38	87.7	12.5	19.64	90	15.08	31.96	15:01	108	8.03	0	64.06	8.37	8.02	0	15:01
07/01/2016 17:00	14.09	14.31	81	13.09	20.86	90	13.96	28.36	16:42	94.6	7.7	0	61.43	8.06	7.7	0	16:01
07/01/2016 18:00	14.09	14.23	84.1	11.68	19.26	80	12.75	22.34	17:16	81.2	7.19	0	62.79	7.69	7.19	0	17:01
07/01/2016 19:00	14.1	14.14	85.1	12.1	17.81	80	12.8	22.05	18:34	86.8	6.769	0	63.76	7.18	6.769	0	18:01
07/01/2016 20:00	14.1	14.02	77.2	12.64	18.58	80	12.61	22.24	19:38	68.65	6.312	0	65.64	6.757	6.23	0	19:01
07/01/2016 21:00	14.11	13.87	79.6	12.39	20.12	80	13.44	24.16	20:15	78.4	5.863	0	67.74	6.284	5.845	0	20:01
07/01/2016 22:00	14.11	13.73	64.3	10.68	15.7	80	11.59	20.6	21:39	75.7	5.592	0	68.79	6.009	5.592	0	21:01
07/01/2016 23:00	14.12	13.57	72.6	11.58	16.5	70	11.19	17.17	22:37	76.2	5.082	0	74.4	5.55	5.082	0	22:01
08/01/2016 00:00	14.12	13.42	60.38	9.09	15.86	60	9.7	17.46	23:22	59.96	4.543	0	78.5	5.094	4.525	0	23:01
08/01/2016 01:00	14.13	13.28	67.58	8.09	13.07	60	9.49	15.95	00:20	49.83	4.591	0	78.9	4.686	4.556	0	00:01
08/01/2016 02:00	14.13	13.17	64.98	6.123	9.89	60	7.64	13.49	01:05	65.48	4.819	0	78.6	4.96	4.601	0	01:01
08/01/2016 03:00	14.13	13.1	56.82	4.891	6.847	60	5.763	9.67	02:12	53.45	5.212	0	78.5	5.274	4.818	0	02:01
08/01/2016 04:00	14.13	13.08	67.58	5.34	7.33	50	5.365	10.37	03:03	51.25	5.252	0	78.2	5.346	5.173	0	03:01
08/01/2016 05:00	14.13	13.04	33.76	4.368	8.29	50	5.541	10.18	04:48	18.38	5.073	0	79.2	5.26	4.948	0	04:01
08/01/2016 06:00	14.13	12.97	44.18	7.87	10.6	40	6.287	10.6	05:52	39.84	5.342	0	80	5.452	4.993	0	05:01
08/01/2016 07:00	14.13	12.9	19.49	8.03	11.98	20	6.584	12.46	06:46	24.6	5.914	0	80.5	5.914	5.067	0	06:01
08/01/2016 08:00	14.14	12.86	10.99	8.48	12.52	10	6.681	12.52	07:59	10.07	6.247	0	81.7	6.247	5.894	0	07:01
08/01/2016 09:00	14.14	12.79	9.87	7.41	11.82	10	8.65	14.09	08:35	18.34	6.704	0	80.1	6.954	6.188	0	08:01
08/01/2016 10:00	14.14	12.77	16.65	7.34	12.36	20	7.18	13.45	09:37	21.9	7.52	0	83.3	7.52	6.714	0	09:01
08/01/2016 11:00	14.14	12.77	24.88	7.25	11.43	20	8.24	14.29	10:17	28.15	7.87	0	82.2	8	7.53	0	10:01
08/01/2016 12:00	14.13	12.81	19.23	6.263	9.89	10	6.357	12.62	11:48	34.84	9.13	0	76.2	9.13	7.92	0	11:01
08/01/2016 13:00	14.13	12.88	24.99	8.83	15.15	30	9.6	18.39	12:23	13.95	9.72	0	68.45	9.72	9.13	0	12:01
08/01/2016 14:00	14.13	12.95	16.9	8.36	13.26	20	9.4	17.43	13:07	25.22	9.67	0	70.7	9.77	9.54	0	13:01
08/01/2016 15:00	14.13	13.01	1.74	8.03	12.62	40	8.48	17.88	14:34	37.3	8.97	0.215	82.3	9.69	8.97	1.29	14:43
08/01/2016 16:00	14.13	13.13	10.49	7.23	10.76	10	7.43	12.14	15:24	23.86	8.41	0	83	8.93	8.4	0	15:01
08/01/2016 17:00	14.12	13.19	16	7.22	11.53	20	7.58	13.81	16:10	12.42	8.21	0	85.2	8.41	8.21	0	16:01
08/01/2016 18:00	14.13	13.24	20.52	7.15	11.21	20	7.7	14.13	17:11	17.02	8.12	0	89	8.22	8.09	0	17:01
08/01/2016 19:00	14.12	13.28	26.08	6.902	12.56	20	7.49	12.88	18:32	23.3	8.35	0	87.1	8.38	8.13	0	18:01
08/01/2016 20:00	14.12	13.33	23.14	6.496	10.44	20	7.21	13.1	19:32	19.9	8.24	0	85.8	8.35	8.17	0	19:01
08/01/2016 21:00	14.12	13.35	21.33	6.686	10.73	20	7.47	13.84	20:43	20.66	7.92	0	85.7	8.22	7.9	0	20:01
08/01/2016 22:00	14.12	13.37	17.57	7.97	11.82	20	7.6	14.22	21:39	20.54	8.55	0	87.1	8.55	7.89	0	21:01
08/01/2016 23:00	14.12	13.39	21.5	7.05	11.75	20	7.58	13.49	22:25	6.439	8.44	0	88.3	8.65	8.41	0	22:01
09/01/2016 00:00	14.12	13.44	18.43	6.662	11.82	30	7.27	14.54	23:12	26.5	8.66	0	82.3	8.72	8.46	0	23:01
09/01/2016 01:00	14.12	13.48	8.87	8.63	14.16	10	8.1	15.09	00:25	22.08	8.75	0	86.1	8.78	8.58	0	00:01
09/01/2016 02:00	14.12	13.51	14.95	6.412	12.62	20	8.81	19.1	01:31	42.04	8.6	0.43	89	8.9	8.6	1.29	01:29
09/01/2016 03:00	14.11	13.53	18.02	7.42	14.35	20	7.03	14.35	02:53	16.68	8.9	0	84.5	8.94	8.6	0	02:01
09/01/2016 04:00	14.12	13.57	30.17	5.707	9.61	20	7.85	16.15	03:01	18.17	8.64	0	83.7	9	8.64	0	03:01
09/01/2016 05:00	14.11	13.62	358.7	5.965	9.57	10	6.013	11.02	04:40	3.314	8.61	0.215	87.5	8.65	8.5	1.29	04:31
09/01/2016 06:00	14.11	13.66	10.34	6.717	9.48	10	6.701	12.3	05:37	13.72	8.84	0	89.4	8.84	8.61	0	05:01
09/01/2016 07:00	14.11	13.69	7.4	7.85	11.91	10	7.66	13.74	06:49	6.038	8.96	0	89	8.98	8.8	0	06:01
09/01/2016 08:00	14.11	13.69	5.363	8.91	15.12	10	8.35	15.12	07:57	8.27	9.06	0	87.4	9.06	8.8	0	07:01
09/01/2016 09:00	14.11	13.69	359.3	7.63	12.97	360	8.85	15.7	08:11	14.11	9.19	0	86.5	9.25	8.96	0	08:01
09/01/2016 10:00	14.11	13.69	1.626	8.87	13.74	360	8.95	18.58	09:29	1.026	10.03	0	84.2	10.03	9.19	0	09:01
09/01/2016 11:00	14.11	13.71	10.87	10.15	17.59	360	9.08	17.59	10:56	9.65	10.89	0	81	10.93	10.03	0	10:01
09/01/2016 12:00	14.11	13.75	14.6	12.21	20.48	10	10.76	21.25	11:42	7.21	10.87	0	82.2	11.18	10.69	0	11:01
09/01/2016 13:00	14.1	13.8	17.23	9.64	15.67	10	10.26	18.58	12:05	8.39	10.96	0	80.5	11.03	10.8	0	12:01
09/01/2016 14:00	14.1	13.89	11.59	12.1	18.84	10	11.03	19.8	13:38	6.107	11.08	0	79.7	11.17	10.5	0	13:01
09/01/2016 15:00	14.09	13.96	8.17	12.91	19.06	10	11.75	23.04	14:37	13.9	11.23	0	77.3	11.29	11	0	14:01
09/01/2016 16:00	14.1	14.02	356	13.24	24.55	360	13.38	24.55	15:56	4.187	11.12	0	77.8	11.24	11.11	0	15:01
09/01/2016 17:00	14.1	14.07	352.1	14.46	25.22	360	14.9	27.27	16:24	359.8	10.8	0	82.4	11.18	10.74	0	16:01
09/01/2016 18:00	14.09	14.09	345.4	22.38	43.85	350	16.94	43.85	18:00	351.5	10.48	1.29	83.1	10.86	10.12	2.58	17:27
09/01/2016 19:00	14.1	14.11	357.7	14.56	23.87	360	16.63	34.68	18:01	355	10.54	0	82.1	10.72	10.54	1.29	18:01
09/01/2016 20:00	14.1	14.14	12.69	16.07	26.06	360	14.95	30.26	19:38	1.355	10.99	0	80	10.99	10.43	0	19:01
09/01/2016 21:00	14.1	14.11	20.32	17.91	29.07	20	17.05	31.44	20:50	20.96	10.51	0	76.1	11.1	10.47	0	20:01
09/01/2016 22:00	14.1	14.05	26.34	11.78	20.09	50	14.62	30.61	21:02	70.3	7.2	1.29	87.3	10.32	7.05	2.58	21:15
09/01/2016 23:00	14.1	14	13.5	12.04	23.55	10	11.27	23.55	22:59	13.45	7.49	0.215	82.3	7.69	7.31	2.58	22:05
10/01/2016 00:00	14.1	13.96	33.19	11.97	21.31	10	11.43	24.87	23:07	6.097	7.5	0	84.2	7.55	7.3	0	23:01
10/01/2016 01:00	14.1	13.91	31.13	9.28	15.44	30	10.06	22.69	00:05	66.13	6.992	0.43	82.1	7.51	6.673	2.58	00:09
10/01/2016 02:00	14.1	13.87	35.92	10.6	17.75	40	11.25	20.99	01:19	37.42	7.12	0	76.7	7.32	6.979	0	01:01
10/01/2016 03:00	14.11	13.8	26.81	7.6	14.29	30	9.34	15.7	02:33	24.47	6.696	0	80.2	7.12	6.665	0	02:01
10/01/2016 04:00	14.11	13.75	25.68	9.93	16.53	20	9.59	16.53	03:50	25.11	7.3	0	76	7.3	6.537	0	03:01
10/01/2016 05:00	14.11	13.66	23	10.65	18.17	20	10.71	18.17	04:38	26.1	7.31	0	74.7	7.66	7.16	0	04:01
10/01/2016 06:00	14.12	13.57	22.7	10.51	16.47	20	10.47	19.35	05:07	29.05	7.73	0	75.4	7.73	7.31	0	05:01
10/01/2016 07:00	14.12	13.48	34.2	11.46	18.65	30	10.74	18.65	06:57	31.76	7.05	0	76.9	7.89	7.05	0	06:01
10/01/2016 08:00	14.12	13.39	31.38	9.04	15.47	30	9.53	17.81	07:14	40.01	6.219	0	80.9	7.02	6.217	0	07:01
10/01/2016 09:00	14.13	13.3	39.37	10.19	16.37	30	9.54	17.59	08:47	47.76	6.742	0	81.6	6.742	6.198	0	08:01
10/01/2016 10:00	14.12	13.22	24.54	9.34	14.77	40	8.98	16.05	09:16	33.87	7.2	0	80.5	7.2	6.75	0	09:01
10/01/2016 11:00	14.12	13.17	39.73	9.24	16.24	40	9.79	16.82	10:32	44.35	7.34	0	81.4	7.34	7.16	0	10:01
10/01/2016 12:00	14.13	13.13	46.67	12.37	20.54	30	10.01	20.54	11:58	45.94	8.38	0	71.4	8.53	7.34	0	11:01
10/01/2016 13:00	14.12	13.1	42.48	9.29	15.22	50	10.32	19.77	12:07	32.23	8.8	0	68.19	8.82	8.44	0	12:01
10/01/2016 14:00	14.12	13.15	23.26	8.58	13.36	20	8.44	19.39	13:22	20.41	8.11	0	75.7	9.14	8.02	0	13:01
10/01/2016 15:00	14.13	13.22	32.89	8.01	14.22	20	7.69	14.9	14:06	20.5	8.26	0	72.9	8.26	8.07	0	14:01
10/01/2016 16:00	14.12	13.26	13.01	8.92	13.77	20	9.24	20.22	15:22	44.47	7.09	0	76.4	8.38	7.09	0	15:01
10/01/2016 17:00	14.12	13.28	14.95	7.12	12.07	20	8.88	15.89	16:05	8.59	6.456	0	78.7	7.06	6.364	0	16:01
10/01/2016 18:00	14.12	13.3	23.12	8.33	14.77	20	8.49	15.44	17:39	22.61	6.251	0	81.1	6.487	6.228	0	17:01
10/01/2016 19:00	14.12	13.28	22.73	8.3	12.49	30	8.57	13.65	18:27	31.57	6.299	0	82.2	6.436	6.274	0	18:01
10/01/2016 20:00	14.13	13.26	25.37	7.41	11.88	20	8.46	15.35	19:25	21.2	6.111	0	84.4	6.341	6.111	0	19:01
10/01/2016 21:00	14.12	13.24	28.91	4.632	11.24	20	5.872	11.43	20:38	21.26	6.117	0	85.6	6.117	5.949	0	20:01
10/01/2016 22:00	14.12	13.22	12.82	6.946	12.27	10	7.28	12.75	21:36	18.75	7.06	0	82.8	7.06	6.106	0	21:01
10/01/2016 23:00	14.12	13.19	12.45	8.99	14.61	10	9.08	19.58	22:30	8.34	7.17	0	81.6	7.46	7.04	0	22:01
11/01/2016 00:00	14.13	13.17	345.1	2.982	4.539	20	5.477	13.81	23:12	16.37	7.03	0	79.7	7.19	7	0	23:01
11/01/2016 01:00	14.12	13.17	350.8	7.98	13.1	320	6.37	14.42	00:46	345.8	6.713	0.86	86.6	7.07	6.579	5.16	00:53
11/01/2016 02:00	14.13	13.17	270.9	2.912	7.14	320	3.89	8.93	01:06	347.1	6.721	1.29	89.9	6.836	6.428	3.87	01:08
11/01/2016 03:00	14.12	13.22	318.4	5.043	8.74	320	4.056	8.74	02:54	304.8	7.14	0	90.7	7.16	6.508	1.29	02:01
11/01/2016 04:00	14.13	13.24	336.1	8.14	12.27	310	6.506	12.27	03:51	337.6	7.84	0	89.5	7.84	7.08	0	03:01
11/01/2016 05:00	14.13	13.22	0.919	10.91	16.5	360	11.61	25.86	04:36	24.55	7.24	2.795	82.7	8.06	6.747	6.45	04:20
11/01/2016 06:00	14.12	13.17	357.1	5.321	7.97	10	8.23	18.87	05:19	4.248	6.675	0.645	88.4	7.26	6.675	2.58	05:21
11/01/2016 07:00	14.12	13.17	2.056	7.94	12.68	350	5.967	12.68	06:59	6.729	6.628	1.505	91.6	6.757	6.327	3.87	06:39
11/01/2016 08:00	14.12	13.17	25.07	3.923	7.3	10	5.689	13.36	07:02	7.74	7.05	0	88.4	7.09	6.645	1.29	07:01
11/01/2016 09:00	14.13	13.17	31.86	6.524	12.43	20	5.404	12.43	08:58	32.82	7.03	0	90.1	7.07	6.827	0	08:01
11/01/2016 10:00	14.13	13.15	60.6	8.75	13.2	50	7.93	16.88	09:16	58.89	7.05	0	87.2	7.19	6.974	0	09:01
11/01/2016 11:00	14.13	13.08	97.2	9.86	14.45	80	9.78	16.6	10:19	73.6	6.71	0	89.1	7	6.634	0	10:01
11/01/2016 12:00	14.13	13.08	78.8	7.45	11.72	80	8.42	13.97	11:37	72.6	6.701	0	88.3	6.786	6.62	0	11:01
11/01/2016 13:00	14.13	13.06	81.1	8.6	12.01	80	8.66	14.32	12:31	79.1	6.935	0	85.4	6.958	6.621	0	12:01
11/01/2016 14:00	14.13	13.06	97	10.53	15.99	90	9.76	16.21	13:34	90	7.3	0	80.2	7.43	6.9	0	13:01
11/01/2016 15:00	14.13	13.1	94.4	6.905	11.34	100	7.99	15.06	14:18	115.5	7.6	0	79.2	7.61	7.3	0	14:01
11/01/2016 16:00	14.12	13.15	90.2	8.39	12.81	100	7.89	15.67	15:49	101.1	7.35	0	79.3	7.68	7.35	0	15:01
11/01/2016 17:00	14.12	13.15	88.6	8.76	14.7	90	8.07	14.7	16:59	84.8	7.03	0	85.7	7.35	6.882	0	16:01
11/01/2016 18:00	14.12	13.15	84.4	9.84	15.51	80	8.71	15.51	17:54	85.3	7.01	0	87	7.05	6.874	0	17:01
11/01/2016 19:00	14.12	13.13	87.5	8.28	12.04	80	9.39	15.28	18:47	92.5	6.768	0	86	7.02	6.73	0	18:01
11/01/2016 20:00	14.13	13.1	90.3	8.92	13.52	90	9.17	15.92	19:20	98	6.854	0	84.2	6.971	6.771	0	19:01
11/01/2016 21:00	14.13	13.08	71.2	7.76	10.76	70	7.96	14.58	20:19	78.4	6.285	0	89.4	6.9	6.285	0	20:01
11/01/2016 22:00	14.13	13.06	62.43	7.98	11.3	60	6.947	11.3	21:58	57.82	5.334	0	91.4	6.272	5.334	0	21:01
11/01/2016 23:00	14.13	12.99	77.2	8.34	13.55	70	8.36	13.55	22:51	70.1	5.314	0	90.1	5.331	5.275	0	22:01
12/01/2016 00:00	14.13	12.93	72.8	7.79	10.47	80	8.64	14.45	23:02	82.7	5.202	0	89.6	5.349	5.19	0	23:01
12/01/2016 01:00	14.14	12.9	78.4	9.27	13.81	80	8.61	14.19	00:44	74.4	5.084	0	88.9	5.21	5.061	0	00:01
12/01/2016 02:00	14.14	12.84	64.91	8.13	12.43	70	8.42	13.1	01:03	74.3	5.064	0	89.3	5.151	5.01	0	01:01
12/01/2016 03:00	14.14	12.75	73.8	9.76	14.19	70	9.08	14.19	02:54	79	5.075	0	88.8	5.091	4.981	0	02:01
12/01/2016 04:00	14.14	12.66	76.3	12.19	18.36	70	10.78	19.8	03:49	80.8	5.059	0	87.8	5.132	5.039	0	03:01
12/01/2016 05:00	14.14	12.57	74.4	10.76	18.46	80	11.19	19.87	04:06	87.6	5.62	0	82.9	5.686	5.026	0	04:01
12/01/2016 06:00	14.15	12.46	53.57	10.15	15.73	70	10.46	17.88	05:09	72.7	5.296	0	85.1	5.733	5.276	0	05:01
12/01/2016 07:00	14.15	12.33	72.4	11.41	17.59	70	11.78	19.03	06:47	75.1	5.106	0	84.2	5.333	5.01	0	06:01
12/01/2016 08:00	14.16	12.17	70.3	13.68	18.46	70	12.47	19.29	07:33	68.91	4.931	0	83.8	5.139	4.745	0	07:01
12/01/2016 09:00	14.17	11.97	66.47	11.68	17.59	70	12.19	19.77	08:31	67.11	5.095	0	81.8	5.106	4.85	0	08:01
12/01/2016 10:00	14.16	11.91	70.9	10.24	17.97	60	9.65	17.97	09:58	72.4	5.995	0	76.7	5.995	5.108	0	09:01
12/01/2016 11:00	14.17	11.88	74.1	14.63	21.85	80	14.06	24	10:14	82.2	6.612	0	71.6	6.614	6.005	0	10:01
12/01/2016 12:00	14.17	11.84	79.8	15.57	25.38	80	15.63	28.08	11:27	85	7	0	70.7	7.02	6.619	0	11:01
12/01/2016 13:00	14.16	11.84	79.1	17.68	27.05	80	16.88	27.05	12:55	84.1	7.31	0	70.7	7.33	6.985	0	12:01
12/01/2016 14:00	14.16	11.86	83.7	16.3	24.16	80	16.19	27.72	13:45	93.4	7.56	0.215	72.7	7.56	7.32	1.29	13:17
12/01/2016 15:00	14.16	11.95	104.7	12.86	25.48	90	15.24	27.21	14:49	94.5	6.731	0.215	82.5	7.69	6.682	1.29	14:55
12/01/2016 16:00	14.16	12.08	87.5	13.84	20.92	90	13.65	28.68	15:35	99.7	6.996	0	77.6	7.28	6.809	1.29	15:01
12/01/2016 17:00	14.16	12.13	94.2	17.24	27.69	90	16.41	27.69	16:57	95.4	6.656	0	76.6	6.985	6.656	0	16:01
12/01/2016 18:00	14.16	12.15	83.3	18.65	26.57	90	15.75	26.57	18:00	85.3	6.787	0	77.3	6.799	6.465	0	17:01
12/01/2016 19:00	14.16	12.1	93.8	17.59	30.19	90	16.52	30.19	18:53	99.9	6.888	0	74.2	6.955	6.705	0	18:01
12/01/2016 20:00	14.15	12.1	107.6	14.14	25.86	100	16.28	33.33	19:24	111.7	6.741	0	77	6.934	6.648	0	19:01
12/01/2016 21:00	14.16	12.15	108.5	12.54	25.38	110	14.38	29.87	20:30	107	6.402	0	79.9	6.792	6.357	0	20:01
12/01/2016 22:00	14.16	12.22	116	12.7	25.35	120	12.79	27.92	21:50	118.6	5.93	0	80.8	6.455	5.907	0	21:01
12/01/2016 23:00	14.16	12.26	112.2	12.65	21.12	120	13.25	27.31	22:41	117.3	5.582	0.43	84.1	5.99	5.487	1.29	22:27
13/01/2016 00:00	14.15	12.28	125	13.92	24.64	120	14.49	27.43	23:04	114.9	5.473	0	81.8	5.548	5.415	0	23:01
13/01/2016 01:00	14.15	12.33	107.6	13.35	21.98	120	13.04	25.9	00:39	111.6	5.667	0	81.6	5.667	5.409	0	00:01
13/01/2016 02:00	14.15	12.35	105.8	12.24	20.16	110	13.1	24.26	01:33	100.5	5.831	0	81.6	5.844	5.658	0	01:01
13/01/2016 03:00	14.15	12.37	112	9.23	15.44	110	11.29	21.28	02:23	117	6.086	0	76.9	6.125	5.795	0	02:01
13/01/2016 04:00	14.14	12.41	96.7	11.39	17.81	100	9.43	17.81	03:03	113.7	5.8	0	74	6.092	5.8	0	03:01
13/01/2016 05:00	14.14	12.41	87	12.99	20.22	90	11.21	20.22	04:52	90.1	4.799	0	76.4	5.771	4.799	0	04:01
13/01/2016 06:00	14.15	12.37	86	9.87	15.7	80	9.99	15.76	05:24	95.2	4.203	0	76.8	4.764	4.203	0	05:01
13/01/2016 07:00	14.15	12.3	78.9	9.48	12.43	80	9.25	17.59	06:10	90.6	3.875	0	78.4	4.27	3.869	0	06:01
13/01/2016 08:00	14.16	12.24	73.1	8.27	12.88	80	9.38	15.18	07:06	78	3.606	0	81.4	3.916	3.538	0	07:01
13/01/2016 09:00	14.16	12.13	72	7.63	10.02	70	8.61	14.64	08:29	69.67	3.598	0	82	3.616	3.38	0	08:01
13/01/2016 10:00	14.16	12.04	80.9	6.602	11.85	80	6.92	12.11	09:24	82.5	4.817	0	76.2	4.866	3.592	0	09:01
13/01/2016 11:00	14.16	12.06	85.7	8.55	14.03	70	8.66	15.7	10:22	84.6	5.889	0	70.1	5.928	4.69	0	10:01
13/01/2016 12:00	14.16	12.1	82.8	7.22	12.72	80	7.54	14.86	11:30	73.6	6.056	0	65.97	6.141	5.728	0	11:01
13/01/2016 13:00	14.16	12.15	67.83	7.58	12.04	80	7.36	13.32	12:01	80	6.374	0	64.06	6.394	6.008	0	12:01
13/01/2016 14:00	14.15	12.22	64.11	7.48	11.53	60	8.49	14.96	13:02	70.7	7	0	59.69	7.23	6.296	0	13:01
13/01/2016 15:00	14.15	12.28	48.99	7.45	12.75	50	8.86	15.86	14:41	66.56	7.06	0	61.6	7.4	6.947	0	14:01
13/01/2016 16:00	14.15	12.35	14.09	6.536	9.25	20	6.517	12.97	15:09	51.42	6.896	0	62.43	7.06	6.894	0	15:01
13/01/2016 17:00	14.14	12.46	3.617	5.927	9.8	10	5.717	9.8	16:57	6.566	6.449	0	66.47	6.893	6.411	0	16:01
13/01/2016 18:00	14.14	12.5	21.99	8.69	13.07	10	7.56	14.74	17:30	10.07	6.209	0	71.3	6.521	6.209	0	17:01
13/01/2016 19:00	14.14	12.48	19.85	9.29	13.81	20	8.35	14.67	18:43	22.96	5.997	0	77.1	6.237	5.997	0	18:01
13/01/2016 20:00	14.15	12.46	22.86	10.19	15.99	20	9.21	17.53	19:28	22.63	6.11	0	80.1	6.11	5.959	0	19:01
13/01/2016 21:00	14.15	12.44	33.95	8.84	14.7	20	9.38	15.7	20:41	21.7	6.405	0	80.5	6.405	6.058	0	20:01
13/01/2016 22:00	14.15	12.39	26.6	7.65	18.13	40	8.28	18.13	22:00	41.53	5.954	0.215	82.6	6.405	5.954	1.29	21:59
13/01/2016 23:00	14.15	12.39	20.04	10.4	15.57	20	9.42	19.26	22:48	22.13	5.53	0.645	87.3	5.974	5.522	2.58	22:07
13/01/2016 00:00	14.14	12.39	30.55	9.58	15.35	20	9.32	15.35	23:53	30.03	5.473	0.215	89.4	5.525	5.332	1.29	23:01
14/01/2016 01:00	14.15	12.39	34	8.16	12.49	30	8.46	15.67	00:33	31.77	5.509	0.43	90.6	5.537	5.371	1.29	00:03
14/01/2016 02:00	14.14	12.37	80.4	10.84	15.57	70	10.14	20.64	01:11	66.9	5.365	0.43	88.6	5.666	5.343	1.29	01:05
14/01/2016 03:00	14.14	12.35	69.3	8.68	12.39	80	8.84	16.44	02:10	79.9	4.953	0.215	88.7	5.365	4.953	1.29	02:14
14/01/2016 04:00	14.16	12.3	76.5	10.02	14.29	70	9.58	17.4	03:49	86.1	4.365	0	88.3	4.946	4.365	0	03:01
14/01/2016 05:00	14.16	12.24	75.1	7.24	14.22	80	8.39	14.93	04:11	86.9	3.704	0	90.4	4.346	3.704	0	04:01
14/01/2016 06:00	14.15	12.15	70.1	8.86	13.1	70	8.61	15.28	05:15	69.83	3.247	0	89.3	3.701	3.245	0	05:01
14/01/2016 07:00	14.16	11.99	74.4	10.34	15.35	70	10.74	18.04	06:32	68.62	2.976	0	88	3.259	2.968	0	06:01
14/01/2016 08:00	14.17	11.82	68.72	10.09	14.61	70	10.06	15.83	07:15	70.8	2.877	0	86.2	3.052	2.877	0	07:01
14/01/2016 09:00	14.18	11.64	72.5	14.59	19.45	70	11.79	19.45	08:51	81.9	3.596	0	82.2	3.596	2.833	0	08:01
14/01/2016 10:00	14.18	11.49	87.1	13.34	19.67	90	13.98	23.01	09:38	91.8	3.488	0	84.8	3.652	3.339	0	09:01
14/01/2016 11:00	14.18	11.44	94.3	15.86	25.57	90	13.36	25.57	10:56	81.5	4.8	0	77.8	4.8	3.47	0	10:01
14/01/2016 12:00	14.18	11.44	100.6	12.91	24.45	100	15.4	26.99	11:36	99.5	5.092	0	76.5	5.109	4.804	0	11:01
14/01/2016 13:00	14.17	11.47	112.9	14.76	25.45	110	13.56	26.7	12:49	111	5.253	0	73.9	5.256	4.899	0	12:01
14/01/2016 14:00	14.18	11.51	116.7	13	22.88	110	15.23	29.94	13:31	123.8	5.273	0	70.4	5.319	5.142	0	13:01
14/01/2016 15:00	14.18	11.55	127.4	12.37	22.75	120	11.93	23.36	14:40	118.5	5.254	0	65.76	5.496	5.243	0	14:01
14/01/2016 16:00	14.17	11.6	131.5	10.79	20.41	130	12.99	27.69	15:03	118.3	4.882	0	64.82	5.324	4.729	0	15:01
14/01/2016 17:00	14.17	11.64	118.1	13.86	24.13	120	12.76	24.26	16:40	116.5	4.579	0	57.13	5.029	4.579	0	16:01
14/01/2016 18:00	14.17	11.62	113.5	14.67	22.5	110	14.46	28.43	17:38	107.3	4.094	0	58.93	4.662	4.094	0	17:01
14/01/2016 19:00	14.16	11.77	120.3	18.46	28.85	120	15.74	29.84	18:43	117.8	4.057	0	58.72	4.111	4.016	0	18:01
14/01/2016 20:00	14.18	11.58	116.1	14.29	24.74	120	15.94	30.74	19:03	121.3	3.857	0	60.35	4.074	3.846	0	19:01
14/01/2016 21:00	14.18	11.49	120.2	12.52	21.95	120	14.52	31.09	20:42	124.9	3.775	0	59.51	3.883	3.762	0	20:01
14/01/2016 22:00	14.17	11.44	120.1	11.98	22.21	120	13.01	25.86	21:10	121.3	3.641	0	63.51	3.796	3.635	0	21:01
14/01/2016 23:00	14.18	11.4	119.6	14.74	23.07	120	13.52	25.38	22:13	109.9	3.771	0	60.55	3.83	3.651	0	22:01
15/01/2016 00:00	14.18	11.38	103.1	10.58	20.25	110	11.88	25.51	23:05	121.3	3.195	0	69.63	3.755	3.188	0	23:01
15/01/2016 01:00	14.18	11.36	108.3	10.61	19.26	110	11.2	23.3	00:25	107.9	3.016	0	74	3.228	3.016	0	00:01
15/01/2016 02:00	14.18	11.36	101.8	9.57	16.85	110	8.82	18.01	01:07	118.4	2.752	0	79.2	3.034	2.743	0	01:01
15/01/2016 03:00	14.18	11.33	93.2	9.3	13.97	90	8.32	16.63	02:34	107.7	2.433	0	80	2.753	2.433	0	02:01
15/01/2016 04:00	14.18	11.27	91.4	7.83	11.4	90	8.63	16.4	03:21	94.8	2.268	0	82	2.426	2.186	0	03:01
15/01/2016 05:00	14.18	11.25	84.4	7.81	11.72	80	5.896	13.1	04:33	71	2.172	0	83.3	2.296	2.035	0	04:01
15/01/2016 06:00	14.18	11.22	102.9	7.78	12.14	100	7.71	14.74	05:42	108.7	2.376	0	83.4	2.376	2.141	0	05:01
15/01/2016 07:00	14.18	11.2	115	10.13	19.26	110	10.59	19.26	06:54	117.3	2.847	0	80.4	2.847	2.387	0	06:01
15/01/2016 08:00	14.18	11.18	116	7.81	13.16	120	8.91	18.23	07:03	113.5	2.973	0	80.2	3.023	2.86	0	07:01
15/01/2016 09:00	14.18	11.16	117	9.08	19.77	120	8.41	19.77	09:00	107.2	2.856	0	78.9	3.065	2.856	0	08:01
15/01/2016 10:00	14.19	11.14	128.9	8.23	15.67	130	9.33	18.52	09:19	117.7	3.287	0	76.2	3.381	2.866	0	09:01
15/01/2016 11:00	14.18	11.18	126.9	11.11	18.01	130	9.59	18.01	10:55	125	3.769	0	71.9	4.02	3.112	0	10:01
15/01/2016 12:00	14.18	11.29	144.5	9.5	17.97	140	11.35	20.76	11:18	144.2	4.704	0	62.37	4.859	3.755	0	11:01
15/01/2016 13:00	14.17	11.49	140	10.92	18.46	140	9.79	20.22	12:44	135.6	5.403	0	56.34	5.784	4.507	0	12:01
15/01/2016 14:00	14.16	11.71	131.3	11.29	21.15	140	10.07	21.15	13:55	124.9	6.076	0	56.15	6.56	5.345	0	13:01
15/01/2016 15:00	14.17	11.88	142.5	10.74	20.38	130	10.83	22.75	14:49	130.1	5.936	0	57.4	6.555	5.828	0	14:01
15/01/2016 16:00	14.16	12.04	128.5	11.59	20.09	130	11.43	22.08	15:23	136.8	5.787	0	59.12	6.177	5.769	0	15:01
15/01/2016 17:00	14.16	12.19	111.4	9.21	19.48	110	9.47	19.48	17:00	120.1	4.954	0	68.01	5.808	4.954	0	16:01
15/01/2016 18:00	14.15	12.28	101	9.08	15.02	110	9.12	19.19	17:01	119.7	4.642	0	71.4	5.026	4.584	0	17:01
15/01/2016 19:00	14.15	12.35	97.4	8.11	14.32	100	8.7	16.31	18:29	99.3	3.995	0	74.9	4.664	3.995	0	18:01
15/01/2016 20:00	14.15	12.35	99.8	8.23	12.72	90	8.44	13.16	19:43	93.1	3.733	0	76.2	4.023	3.612	0	19:01
15/01/2016 21:00	14.15	12.35	101.7	9.39	16.21	100	10.56	17.91	20:49	102.1	3.664	0	74.4	3.797	3.605	0	20:01
15/01/2016 22:00	14.15	12.37	111.8	7.65	13.04	110	8.29	15.18	21:15	116.8	3.67	0	74.9	3.706	3.6	0	21:01
15/01/2016 23:00	14.15	12.37	121.5	7.88	15.92	110	6.657	15.92	22:51	131.3	3.698	0	78.4	3.74	3.614	0	22:01
16/01/2016 00:00	14.15	12.37	117.6	5.977	11.43	120	6.944	13.16	23:49	113.2	3.385	0	80.3	3.691	3.385	0	23:01
16/01/2016 01:00	14.15	12.35	112	7.69	11.27	110	6.863	11.75	00:29	104.5	2.955	0	82.9	3.387	2.934	0	00:01
16/01/2016 02:00	14.16	12.35	113.4	6.433	10.47	110	7.22	12.52	01:36	103.7	2.93	0	84	2.937	2.758	0	01:01
16/01/2016 03:00	14.15	12.33	122.1	6.664	10.41	100	5.474	10.92	02:08	90.3	2.852	0	83.4	2.934	2.734	0	02:01
16/01/2016 04:00	14.14	12.3	125.6	5.477	10.73	130	5.244	11.43	03:29	117.4	2.606	0	81.9	2.896	2.606	0	03:01
16/01/2016 05:00	14.14	12.3	135.4	6.186	13.1	140	6.256	13.1	05:00	136.2	2.649	0	78.3	2.698	2.581	0	04:01
16/01/2016 06:00	14.15	12.26	131.3	8.64	12.56	130	8.08	13.81	05:06	139.4	2.43	0	76.8	2.763	2.414	0	05:01
16/01/2016 07:00	14.15	12.22	131.1	5.904	10.44	140	6.535	13.23	06:03	141.4	2.515	0	75.5	2.535	2.322	0	06:01
16/01/2016 08:00	14.16	12.17	134.4	5.974	10.7	130	5.753	10.7	07:51	135.4	2.25	0	75.4	2.523	2.221	0	07:01
16/01/2016 09:00	14.16	12.13	108.1	4.171	6.719	130	5.181	10.89	08:26	125.8	2.468	0	75.2	2.546	2.241	0	08:01
16/01/2016 10:00	14.16	12.08	70.1	3.922	6.046	90	4.546	9.22	09:45	96.9	1.831	0	80	2.476	1.675	0	09:01
16/01/2016 11:00	14.16	12.04	61.62	4.494	6.046	70	4.562	7.2	10:36	76.2	2.325	0	77.4	2.536	1.685	0	10:01
16/01/2016 12:00	14.16	11.99	72.3	5.73	8.61	60	4.561	8.61	11:58	79.4	3.455	0	74.7	3.455	2.307	0	11:01
16/01/2016 13:00	14.16	11.99	101.2	6.367	8.87	90	6.163	9.28	12:07	79.5	4.536	0	69.79	4.634	3.338	0	12:01
16/01/2016 14:00	14.16	12.08	81.4	4.956	7.91	90	5.905	9.99	13:48	80.2	5.682	0	66.1	5.682	4.499	0	13:01
16/01/2016 15:00	14.15	12.19	86.6	5.326	8.32	90	5.721	9.73	14:35	73.4	5.224	0	66.54	5.705	4.988	0	14:01
16/01/2016 16:00	14.15	12.3	105.9	4.412	8.87	100	5.017	10.31	15:46	118.2	5.041	0	66.89	5.298	4.874	0	15:01
16/01/2016 17:00	14.15	12.39	110	5.535	10.09	100	4.323	10.09	16:57	112.9	4.577	0	70.8	4.997	4.453	0	16:01
16/01/2016 18:00	14.14	12.41	114.2	5.289	9.16	110	6.427	13.68	17:03	102.5	4.017	0	72.6	4.595	4.017	0	17:01
16/01/2016 19:00	14.15	12.41	82.7	5.01	7.42	80	5.282	9.61	18:21	115.7	3.886	0	75	4.023	3.882	0	18:01
16/01/2016 20:00	14.15	12.44	89.5	6.975	9.7	90	4.757	9.7	19:51	95.3	3.895	0	75.4	4.225	3.847	0	19:01
16/01/2016 21:00	14.14	12.41	64.01	4.931	6.591	70	4.816	10.92	20:01	92.8	3.777	0	76.1	4.005	3.67	0	20:01
16/01/2016 22:00	14.16	12.41	71.6	5.475	7.3	70	4.378	7.3	21:54	73.2	3.356	0	80.5	3.829	3.356	0	21:01
16/01/2016 23:00	14.14	12.41	95.7	0.956	3.448	90	2.196	6.912	22:19	89.8	2.942	0.645	80.8	3.419	2.942	2.58	22:56
17/01/2016 00:00	14.15	12.44	279.5	2.561	4.699	230	1.3	4.699	23:57	281.9	2.684	0.645	85.9	2.963	2.452	2.58	23:03
17/01/2016 01:00	14.14	12.44	327.9	1.7	2.743	360	1.945	4.827	00:03	290.9	2.476	0	88.4	2.911	2.078	0	00:01
17/01/2016 02:00	14.15	12.44	317.4	2.321	4.442	300	3.071	6.783	01:34	285.4	2.463	0.215	88.7	2.62	2.113	1.29	01:19
17/01/2016 03:00	14.14	12.44	299.7	4.073	6.142	300	3.388	6.334	02:47	293.9	1.362	0.215	91.2	2.544	1.209	1.29	02:34
17/01/2016 04:00	14.14	12.39	278.5	5.593	7.94	280	4.511	8.29	03:38	268.9	1.63	0.645	93.6	1.785	1.119	1.29	03:02
17/01/2016 05:00	14.15	12.37	289.8	5.561	8.42	290	5.607	10.79	04:27	290.7	1.019	0.43	94.7	1.638	1.003	1.29	04:13
17/01/2016 06:00	14.15	12.33	318.9	3.32	6.238	300	5.367	9.03	05:33	296.4	1.296	0.43	96	1.298	0.907	1.29	05:14
17/01/2016 07:00	14.16	12.26	288.6	3.59	5.757	320	3.887	7.58	06:20	315	1.988	0.43	94	1.988	1.123	1.29	06:11
17/01/2016 08:00	14.16	12.19	291.3	5.285	7.52	290	2.715	7.52	07:58	289	1.758	0	90.4	2.101	1.484	1.29	07:01
17/01/2016 09:00	14.16	12.15	285.8	2.605	4.923	290	3.801	7.01	08:20	282.7	2.054	0	86.4	2.34	1.746	0	08:01
17/01/2016 10:00	14.16	12.1	277	3.266	5.372	290	3.201	5.565	09:13	294.9	2.849	0	85.2	2.865	1.865	0	09:01
17/01/2016 11:00	14.16	12.08	294.4	4.016	6.302	290	4.052	7.01	10:39	294.8	2.596	0	82.2	2.859	2.265	0	10:01
17/01/2016 12:00	14.16	12.04	310.1	4.619	6.591	300	4.394	7.68	11:41	323	3.036	0	79.9	3.198	2.596	0	11:01
17/01/2016 13:00	14.16	11.99	315.6	3.467	6.11	330	4.342	7.78	12:12	314.6	3.679	0	79.4	3.829	2.851	0	12:01
17/01/2016 14:00	14.16	11.99	311.4	5.637	7.94	300	4.421	8.48	13:50	302.1	3.829	0	79.1	4.217	3.722	0	13:01
17/01/2016 15:00	14.16	11.97	297.6	7.32	10.41	300	6.799	10.79	14:44	290.2	4.023	0	78.5	4.167	3.852	0	14:01
17/01/2016 16:00	14.17	11.97	315.8	5.633	9.96	310	5.555	10.7	15:15	294.4	4.239	0	80.5	4.451	3.971	0	15:01
17/01/2016 17:00	14.16	11.95	301.1	7.76	12.01	310	6.886	12.01	16:59	297.2	4.135	0	81	4.233	4.093	0	16:01
17/01/2016 18:00	14.16	11.95	309.9	7.31	10.41	300	7.44	12.52	17:12	296	4.138	0	79.4	4.184	4.076	0	17:01
17/01/2016 19:00	14.16	11.91	308.1	9	12.91	310	8.12	13.42	18:07	312.7	4.336	0	74.1	4.347	4.142	0	18:01
17/01/2016 20:00	14.17	11.82	310.3	7.31	11.63	310	8.45	14.74	19:12	311	4.303	0	71.5	4.37	4.264	0	19:01
17/01/2016 21:00	14.16	11.77	301.2	7.54	12.27	300	7.17	12.27	20:53	292.6	4.137	0	71.3	4.301	4.112	0	20:01
17/01/2016 22:00	14.16	11.77	297.7	7.77	12.78	300	8.15	15.63	21:49	300.2	4.26	0	73.8	4.26	4.096	0	21:01
17/01/2016 23:00	14.16	11.77	318.4	9.04	14.32	320	7.67	14.32	22:58	318	4.458	0	75.6	4.458	4.207	0	22:01
18/01/2016 00:00	14.16	11.73	314.2	9.32	13.9	320	8.95	16.18	23:10	313.9	4.339	0.215	80.7	4.474	4.339	1.29	23:10
18/01/2016 01:00	14.17	11.66	313.6	8.7	14.19	310	8.93	16.85	00:04	306.8	4.205	0	85.9	4.331	4.178	0	00:01
18/01/2016 02:00	14.17	11.64	325.4	6.987	12.78	320	7.68	13.13	01:14	318.7	4.48	0	86.4	4.492	4.154	0	01:01
18/01/2016 03:00	14.17	11.64	324.9	7.56	10.95	330	8.21	14.86	02:39	320.5	4.529	0	82.7	4.631	4.475	0	02:01
18/01/2016 04:00	14.17	11.62	306.7	8.46	11.75	310	8.44	12.78	03:05	320.6	4.5	0	82.1	4.567	4.441	0	03:01
18/01/2016 05:00	14.17	11.64	310.6	8.8	13.36	310	8.12	13.97	04:30	314.6	4.286	0	80.9	4.487	4.274	0	04:01
18/01/2016 06:00	14.17	11.62	311.4	8.9	12.2	310	8.62	13.97	05:49	314	4.114	0	81.3	4.294	4.098	0	05:01
18/01/2016 07:00	14.17	11.6	307	6.994	11.05	310	8.12	15.79	06:16	314.9	3.881	0	82.3	4.135	3.881	0	06:01
18/01/2016 08:00	14.17	11.58	306.7	6.741	10.37	310	7.12	12.43	07:24	310.6	4.038	0	81.7	4.07	3.835	0	07:01
18/01/2016 09:00	14.17	11.6	300.5	5.377	8.48	290	6.363	10.89	08:02	291.3	3.998	0	81	4.167	3.948	0	08:01
18/01/2016 10:00	14.17	11.64	303	6.67	9.28	300	6.565	10.57	09:24	297	4.133	0	79.8	4.253	3.934	0	09:01
18/01/2016 11:00	14.17	11.66	307.1	7.72	11.27	300	7.54	12.81	10:18	296.8	4.152	0	78.4	4.445	3.997	0	10:01
18/01/2016 12:00	14.17	11.69	303.1	7.12	10.79	300	7.36	11.95	11:30	311.9	4.617	0	77.9	4.66	4.075	0	11:01
18/01/2016 13:00	14.17	11.71	290.4	7.44	12.39	290	7.1	12.88	12:34	294.8	4.505	0	76.8	4.751	4.316	0	12:01
18/01/2016 14:00	14.16	11.77	291.6	8.37	12.04	300	7.57	12.49	13:29	294.4	4.321	0	73.8	4.711	4.166	0	13:01
18/01/2016 15:00	14.16	11.84	291.7	8.88	13.39	300	8.69	13.39	14:32	294.1	3.866	0	72.1	4.366	3.702	0	14:01
18/01/2016 16:00	14.16	11.91	299.2	6.04	10.95	300	6.962	12.56	15:08	299.9	3.717	0	70.6	3.989	3.545	0	15:01
18/01/2016 17:00	14.15	11.93	292	5.878	8.48	300	6.762	11.4	16:25	292.9	3.123	0	71.1	3.583	3.123	0	16:01
18/01/2016 18:00	14.17	11.93	296.4	7.64	11.08	300	7.22	12.49	17:40	297.9	2.632	0	67.48	3.266	2.594	0	17:01
18/01/2016 19:00	14.17	11.91	291	5.798	9.12	290	6.485	10.54	18:17	293.9	2.343	0	66.66	2.648	2.339	0	18:01
18/01/2016 20:00	14.17	11.86	292.3	4.168	6.751	300	5.774	9.25	19:16	290.8	2.231	0	66.81	2.369	2.061	0	19:01
18/01/2016 21:00	14.16	11.8	272.2	6.236	8.74	270	4.882	8.74	20:59	273.1	2.114	0	65.32	2.44	2.002	0	20:01
18/01/2016 22:00	14.16	11.75	273.7	4.55	6.976	270	5.613	8.71	21:32	274	1.962	0	64.21	2.274	1.962	0	21:01
18/01/2016 23:00	14.17	11.71	273.3	2.997	4.988	290	3.637	6.88	22:20	282.6	1.71	0	66.06	2.009	1.441	0	22:01
19/01/2016 00:00	14.17	11.66	301.2	3.952	6.206	280	3.802	6.944	23:50	292.3	0.936	0	69.98	1.787	0.821	0	23:01
19/01/2016 01:00	14.17	11.6	295.7	0.697	2.134	290	2.082	5.116	00:09	295.4	0.784	0	69.81	1.123	0.699	0	00:01
19/01/2016 02:00	14.17	11.58	267.6	1.324	2.551	280	1.854	3.769	01:20	281.8	0.665	0	73	0.862	0.524	0	01:01
19/01/2016 03:00	14.18	11.53	282.1	1.444	2.743	230	2.133	4.539	02:41	260.9	0.602	0	74.4	0.847	0.504	0	02:01
19/01/2016 04:00	14.18	11.49	272.6	2.972	4.25	270	2.073	4.314	03:49	251.2	0.926	0	75.1	0.994	0.532	0	03:01
19/01/2016 05:00	14.18	11.44	298	1.708	3.224	270	2.383	5.212	04:12	267.9	0.738	0	75.8	1.137	0.706	0	04:01
19/01/2016 06:00	14.18	11.4	288.3	0.649	2.711	290	1.274	3.448	05:36	271.2	0.82	0	77.5	0.883	0.453	0	05:01
19/01/2016 07:00	14.18	11.38	334.5	1.581	2.23	330	1.595	3.513	06:05	280.8	0.573	0	79.1	0.939	0.553	0	06:01
19/01/2016 08:00	14.19	11.33	298.2	2.356	3.48	320	1.877	3.48	07:59	286.9	0.408	0	83.9	0.73	0.214	0	07:01
19/01/2016 09:00	14.19	11.27	308.8	2.04	3.384	300	1.772	3.384	08:55	302.5	0.491	0	80.9	0.509	0.148	0	08:01
19/01/2016 10:00	14.18	11.22	287.1	2.158	4.699	280	2.222	4.699	09:51	278.2	1.339	0	76.6	1.398	0.145	0	09:01
19/01/2016 11:00	14.18	11.2	356.2	1.268	2.583	10	1.721	3.609	10:19	292.2	3.112	0	69.37	3.112	1.324	0	10:01
19/01/2016 12:00	14.18	11.31	359.9	2.527	4.058	10	1.865	4.378	11:36	336.9	5.399	0	51	6.055	3	0	11:01
19/01/2016 13:00	14.17	11.51	5.408	2.506	4.539	340	2.141	4.539	12:52	4.08	5.708	0	33.38	6.749	4.709	0	12:01
19/01/2016 14:00	14.16	11.75	17.89	2.929	4.763	10	2.127	4.763	13:54	19.1	6.346	0	34.15	6.707	5.065	0	13:01
19/01/2016 15:00	14.16	11.97	64.52	4.773	6.334	60	4.428	7.39	14:27	77.7	4.965	0	42.55	6.322	4.818	0	14:01
19/01/2016 16:00	14.16	12.15	54.47	3.445	4.378	60	3.473	5.725	15:33	61.24	4.913	0	48.1	5.446	4.913	0	15:01
19/01/2016 17:00	14.14	12.3	52.99	3.592	5.308	60	3.228	5.308	16:53	53.19	4.383	0	50.61	5.008	4.383	0	16:01
19/01/2016 18:00	14.15	12.41	67.3	3.494	4.507	70	3.843	6.399	17:18	68.56	3.782	0	54.66	4.374	3.782	0	17:01
19/01/2016 19:00	14.14	12.48	74	3.404	5.276	70	3.697	5.276	18:51	71.3	3.421	0	54.93	3.771	3.418	0	18:01
19/01/2016 20:00	14.14	12.5	289.2	2.834	4.218	280	1.8	4.795	19:47	277.9	3.395	0	56.66	3.732	3.211	0	19:01
19/01/2016 21:00	14.14	12.48	308.3	2.064	2.583	290	2.228	4.314	20:01	279.7	3.238	0	60.17	3.356	2.921	0	20:01
19/01/2016 22:00	14.14	12.46	57.19	3.517	4.891	60	2.207	4.891	21:58	53.08	1.712	0	62.99	3.275	1.712	0	21:01
19/01/2016 23:00	14.15	12.41	66.65	2.629	3.352	70	2.6	4.539	22:39	67.7	1.173	0	69.26	1.73	1.149	0	22:01
20/01/2016 00:00	14.15	12.39	36.68	2.476	4.475	40	3.512	5.757	23:26	36.9	0.584	0	72.8	1.351	0.584	0	23:01
20/01/2016 01:00	14.15	12.33	0	0	0	360	0.462	2.583	00:06	67.35	0.605	0	74	0.85	0.539	0	00:01
20/01/2016 02:00	14.15	12.3	44.38	4.387	5.116	50	2.778	5.116	01:55	42.53	-0.09	0	75.5	0.576	-0.09	0	01:01
20/01/2016 03:00	14.16	12.24	69.02	3.156	3.705	70	3.572	4.988	02:41	75.3	-0.402	0	79.7	-0.078	-0.402	0	02:01
20/01/2016 04:00	14.16	12.17	57.47	3.042	3.545	60	2.98	4.923	03:09	65.87	-0.757	0	80.6	-0.414	-0.757	0	03:01
20/01/2016 05:00	14.15	12.08	57.92	3.376	3.994	60	3.181	4.25	04:03	62.95	-0.961	0	82.9	-0.729	-0.992	0	04:01
20/01/2016 06:00	14.16	11.97	44.74	3.589	4.956	50	3.187	4.956	05:59	44.02	-1.06	0	84	-0.925	-1.079	0	05:01
20/01/2016 07:00	14.17	11.86	57.87	3.231	4.154	60	3.758	5.565	06:07	42.94	-1.183	0	86.7	-1.058	-1.183	0	06:01
20/01/2016 08:00	14.16	11.73	60.13	4.106	5.501	60	3.503	5.501	07:51	58.22	-1.267	0	87.9	-1.172	-1.28	0	07:01
20/01/2016 09:00	14.18	11.6	57.03	2.395	3.609	60	3.587	5.244	08:12	57.18	-0.766	0	88.1	-0.766	-1.264	0	08:01
20/01/2016 10:00	14.18	11.49	48.1	2.671	3.961	40	2.854	4.763	09:40	50.54	0.113	0	84.8	0.113	-0.813	0	09:01
20/01/2016 11:00	14.18	11.42	64.32	1.977	3.897	60	2.595	4.763	10:28	63.53	3.081	0	76.9	3.128	0.122	0	10:01
20/01/2016 12:00	14.18	11.47	49.64	2.485	4.218	60	2.309	4.218	11:53	63.34	4.68	0	68.81	4.931	2.738	0	11:01
20/01/2016 13:00	14.17	11.62	57.17	2.128	3.769	50	2.26	4.25	12:14	44.67	6.679	0	66.07	6.679	4.434	0	12:01
20/01/2016 14:00	14.16	11.86	287.4	1.803	3.16	350	1.913	3.577	13:10	75.9	7.75	0	57.2	8.71	6.116	0	13:01
20/01/2016 15:00	14.16	12.08	294.4	3.896	6.687	300	3.392	6.687	14:15	295.4	7.47	0	61.91	8.93	6.924	0	14:01
20/01/2016 16:00	14.15	12.26	271.5	6.222	8.93	270	4.92	8.93	15:58	269.6	6.65	0	66	8.13	6.559	0	15:01
20/01/2016 17:00	14.14	12.41	289.6	3.651	5.34	280	3.575	8.1	16:01	272.1	5.664	0	70.4	6.898	5.663	0	16:01
20/01/2016 18:00	14.14	12.55	311.8	4.575	6.11	300	4.19	6.366	17:48	308.3	4.796	0	75.2	5.798	4.639	0	17:01
20/01/2016 19:00	14.14	12.61	303	3.19	5.212	300	3.589	5.661	18:32	299.8	4.287	0	78.9	5.015	4.15	0	18:01
20/01/2016 20:00	14.14	12.64	280.8	3.677	6.334	290	3.548	6.334	20:00	290.1	3.89	0	76	4.3	3.802	0	19:01
20/01/2016 21:00	14.14	12.66	294.1	3.057	4.539	290	3.344	6.399	20:07	294.2	3.571	0	77.8	3.909	3.551	0	20:01
20/01/2016 22:00	14.14	12.64	286.1	3.333	4.475	290	3.45	5.501	21:46	288.5	2.898	0	77.8	3.569	2.89	0	21:01
20/01/2016 23:00	14.14	12.61	287.7	3.033	4.25	290	3.123	4.891	22:35	283.7	2.501	0	79.4	2.997	2.501	0	22:01
21/01/2016 00:00	14.14	12.59	278.9	3.477	4.988	280	3.806	6.366	23:11	286.6	2.495	0	79.6	2.776	2.447	0	23:01
21/01/2016 01:00	14.14	12.59	267.8	5.094	7.07	270	4.697	7.84	00:33	272.5	2.252	0	80.9	2.681	2.252	0	00:01
21/01/2016 02:00	14.14	12.57	269.8	4.466	6.463	260	4.295	6.912	01:04	256	1.922	0	86.3	2.468	1.799	0	01:01
21/01/2016 03:00	14.14	12.55	279.5	2.994	4.282	270	3.764	6.719	02:38	273.3	1.426	0	86.1	2.042	1.426	0	02:01
21/01/2016 04:00	14.15	12.5	290.6	4.008	4.763	290	2.44	4.891	03:15	278.2	1.162	0	88.3	1.449	0.734	0	03:01
21/01/2016 05:00	14.15	12.44	297.9	4.329	5.597	290	4.164	5.885	04:14	281.5	1.011	0	89.6	1.209	0.705	0	04:01
21/01/2016 06:00	14.15	12.35	301.3	4.783	6.302	300	4.288	7.36	05:45	300.5	1.107	0	85.5	1.396	0.929	0	05:01
21/01/2016 07:00	14.16	12.28	301.7	4.377	6.174	300	4.269	7.58	06:06	306.1	1.941	0	82	2.137	1.184	0	06:01
21/01/2016 08:00	14.16	12.22	292.3	3.514	4.859	300	3.743	6.783	07:18	290.6	2.947	0	81.1	2.947	1.976	0	07:01
21/01/2016 09:00	14.16	12.17	310.7	3.459	4.827	280	3.243	5.918	08:31	276.4	3.372	0	80.5	3.664	2.838	0	08:01
21/01/2016 10:00	14.16	12.13	305.9	3.658	5.982	320	4.597	8.48	09:40	320.4	5.046	0	76.1	5.046	3.395	0	09:01
21/01/2016 11:00	14.16	12.1	358.9	6.584	12.04	290	4.545	12.04	10:54	357.1	6.274	0	65.71	6.274	5.038	0	10:01
21/01/2016 12:00	14.16	12.13	1.352	8.44	16.37	360	8.42	16.37	11:51	0.796	6.69	0	65.55	6.69	6.264	0	11:01
21/01/2016 13:00	14.16	12.13	0.397	11.33	17.91	360	10.98	19.67	12:43	347.5	7.89	0	62.76	7.89	6.707	0	12:01
21/01/2016 14:00	14.16	12.15	0.975	10.78	16.69	360	11.25	20.32	13:02	359.1	8.34	0	61.35	8.47	7.75	0	13:01
21/01/2016 15:00	14.15	12.24	354.7	7.46	11.91	360	9.43	16.76	14:15	2.039	8.22	0	61.88	8.51	8.18	0	14:01
21/01/2016 16:00	14.14	12.35	338.9	8.57	14.32	350	8.46	14.48	15:41	346.2	7.26	0	66.36	8.23	7.26	0	15:01
21/01/2016 17:00	14.15	12.41	350	7.3	10.98	340	7.91	13.45	16:02	337.5	6.545	0	69.75	7.23	6.545	0	16:01
21/01/2016 18:00	14.14	12.46	353.3	8.49	13.93	350	8.41	14.19	17:01	358.9	6.171	0	71.2	6.585	6.144	0	17:01
21/01/2016 19:00	14.14	12.46	335.5	5.445	9.22	350	6.98	13.52	18:12	344.5	5.964	0	72.8	6.166	5.94	0	18:01
21/01/2016 20:00	14.14	12.5	339.7	5.093	7.75	340	5.049	10.31	19:11	351.6	5.987	0	73.4	6.119	5.925	0	19:01
21/01/2016 21:00	14.14	12.5	321.1	5.212	7.55	330	5.185	9.22	20:46	323.9	5.553	0	75.6	5.977	5.553	0	20:01
21/01/2016 22:00	14.14	12.48	324.4	5.495	9.32	320	5.69	9.48	21:35	323.2	5.381	0	76.5	5.569	5.357	0	21:01
21/01/2016 23:00	14.15	12.44	339.3	5.176	7.87	330	5.509	9.54	22:34	326.2	5.374	0	75.2	5.411	5.249	0	22:01
21/01/2016 00:00	14.14	12.41	334.7	5.787	9.73	340	6.188	11.63	23:06	348.8	5.607	0	74.8	5.653	5.376	0	23:01
22/01/2016 01:00	14.14	12.39	347.7	7.45	11.21	350	6.746	13.16	00:19	330.7	6.143	0	72.8	6.16	5.648	0	00:01
22/01/2016 02:00	14.14	12.39	348.5	8.36	12.56	350	9.32	16.72	01:03	350.6	6.179	0	73.4	6.292	6.122	0	01:01
22/01/2016 03:00	14.15	12.41	348.8	10.19	15.7	350	8.71	15.7	02:58	354.9	6.368	0	72	6.378	6.159	0	02:01
22/01/2016 04:00	14.15	12.41	347.4	7.38	14.74	350	8.19	14.74	03:51	335.4	6.27	0	73.4	6.37	6.24	0	03:01
22/01/2016 05:00	14.14	12.41	334.4	7.8	12.23	340	7.37	15.06	04:34	338.1	6.335	0	73.5	6.442	6.233	0	04:01
22/01/2016 06:00	14.14	12.39	345.4	9.08	15.06	340	7.59	15.06	05:52	345.9	6.517	0	74	6.564	6.26	0	05:01
22/01/2016 07:00	14.14	12.39	346.1	7.72	11.18	340	7.84	13.13	06:03	341.2	7.03	0	74.1	7.03	6.501	0	06:01
22/01/2016 08:00	14.15	12.39	349.1	10.22	16.37	350	8.9	16.79	07:18	352.5	6.689	0	82.8	7.11	6.677	0	07:01
22/01/2016 09:00	14.15	12.39	352.9	7.52	15.28	350	8.78	18.33	08:01	356.5	6.648	0	87.3	6.68	6.476	0	08:01
22/01/2016 10:00	14.14	12.41	354.4	10.15	19.58	350	9.3	19.58	09:55	4.897	6.745	0.215	90.6	6.799	6.613	1.29	09:23
22/01/2016 11:00	14.14	12.41	357.8	9.38	17.33	360	9.48	18.87	10:35	357.1	7.42	0.215	91.2	7.42	6.756	1.29	10:07
22/01/2016 12:00	14.14	12.41	6.975	9.88	16.69	10	8.9	16.69	11:52	9.36	8.34	0	90.7	8.34	7.46	0	11:01
22/01/2016 13:00	14.14	12.46	21.04	9.12	16.44	10	8.87	17.43	12:39	12.9	9.04	0.645	90.9	9.07	8.35	1.29	12:06
22/01/2016 14:00	14.14	12.5	35.6	9.27	15.25	30	7.93	16.08	13:48	30.11	9.69	0.215	91.2	9.69	9.01	1.29	13:12
22/01/2016 15:00	14.14	12.57	55.55	5.476	8.96	40	6.939	14.45	14:13	36.92	9.91	0.215	94.1	9.91	9.67	1.29	14:31
22/01/2016 16:00	14.14	12.66	57.85	9.38	13.26	60	7.66	13.26	15:56	57.49	11.3	0	92.9	11.3	9.91	0	15:01
22/01/2016 17:00	14.13	12.73	70.8	7.53	10.54	70	7.27	10.92	16:49	77.8	11.02	0	92.4	11.34	10.99	0	16:01
22/01/2016 18:00	14.13	12.84	67.35	10.22	16.66	70	9.12	16.66	17:59	64.9	10.91	0	78.8	11.09	10.83	0	17:01
22/01/2016 19:00	14.13	12.88	71.5	10.7	15.54	70	11.08	18.84	18:08	72.2	10.41	0	77.9	10.99	10.4	0	18:01
22/01/2016 20:00	14.13	12.99	71.5	10.14	13.68	70	9.85	15.06	19:28	63.64	9.98	0	78.9	10.39	9.94	0	19:01
22/01/2016 21:00	14.12	12.95	54.38	6.218	8.51	60	8.78	16.02	20:15	68.29	9.45	0	80	9.96	9.43	0	20:01
22/01/2016 22:00	14.13	12.95	67.55	6.423	12.33	60	8.2	14.99	21:26	51.14	8.96	0	81.2	9.45	8.96	0	21:01
22/01/2016 23:00	14.12	12.97	76.7	7.39	13.77	70	7.01	13.77	22:58	81.5	8.92	0	81.7	8.97	8.75	0	22:01
23/01/2016 00:00	14.13	12.95	68.37	9.11	14.29	70	10.16	15.92	23:31	69.57	8.48	0	84.2	8.95	8.46	0	23:01
23/01/2016 01:00	14.13	12.93	67.4	11.28	15.95	70	10.28	16.63	00:48	69.66	8.45	0	85.8	8.49	8.36	0	00:01
23/01/2016 02:00	14.12	12.93	58.46	9.84	14.13	60	8.77	15.67	01:01	59.82	8.15	0	86.5	8.51	8.14	0	01:01
23/01/2016 03:00	14.13	12.95	60.55	6.408	9.99	70	7.23	13.45	02:06	59.47	8.04	0	86.3	8.26	8.04	0	02:01
23/01/2016 04:00	14.13	12.95	72.6	10.52	15.51	70	9.92	16.37	03:47	73.7	7.99	0	86.9	8.17	7.98	0	03:01
23/01/2016 05:00	14.14	12.9	70.5	6.624	10.12	70	8.62	13.58	04:09	70.4	7.49	0	89.1	8	7.49	0	04:01
23/01/2016 06:00	14.13	12.93	37.78	3.992	5.565	40	4.102	8.42	05:01	78.9	7.11	0	90.7	7.51	7.1	0	05:01
23/01/2016 07:00	14.13	12.95	69.62	4.081	5.372	40	3.24	5.372	06:57	71.4	7.26	0	91.3	7.34	7.08	0	06:01
23/01/2016 08:00	14.13	12.95	63.38	4.843	8.23	70	5.471	8.74	07:45	60.91	6.809	0	92.4	7.43	6.809	0	07:01
23/01/2016 09:00	14.13	12.93	65.68	5.144	8.8	60	5.389	9.16	08:32	55.25	7.34	0	91.6	7.37	6.818	0	08:01
23/01/2016 10:00	14.13	12.93	57.19	4.876	7.39	60	4.936	7.52	09:14	73.6	8.15	0	90	8.15	7.32	0	09:01
23/01/2016 11:00	14.13	12.93	56.83	4.089	7.1	60	5.298	9.35	10:08	41.7	9.9	0	86.1	9.9	8.2	0	10:01
23/01/2016 12:00	14.12	13.01	50.12	10.8	16.44	30	6.296	16.44	11:55	44.17	10.15	0	79.4	10.75	9.68	0	11:01
23/01/2016 13:00	14.12	13.13	37.1	6.971	12.43	40	7.82	19.26	12:05	36.84	9.64	0	87.9	10.19	9.05	0	12:01
23/01/2016 14:00	14.12	13.26	20.01	5.539	10.18	30	5.634	11.98	13:03	32.15	10.9	0	81.7	10.99	9.67	0	13:01
23/01/2016 15:00	14.11	13.42	7.62	8.85	14.93	10	7.6	14.93	14:55	7.87	10.88	0	80.7	11.12	10.85	0	14:01
23/01/2016 16:00	14.11	13.55	28.83	11.02	17.56	20	9.04	17.56	15:58	23.75	9.62	0	82.8	10.93	9.62	0	15:01
23/01/2016 17:00	14.11	13.66	19.22	9.79	15.02	20	9.02	16.85	16:19	28.53	9.3	0	82.8	9.6	9.29	0	16:01
23/01/2016 18:00	14.1	13.73	9.53	7.8	12.81	10	8.21	15.12	17:10	23.01	9	0	83.8	9.29	8.97	0	17:01
23/01/2016 19:00	14.1	13.8	3.396	6.976	12.17	10	7.95	19.32	18:35	2.274	8.51	0	82.9	9	8.51	0	18:01
23/01/2016 20:00	14.1	13.82	11.99	6.92	12.27	10	7.09	14.19	19:07	0.595	8.91	0	85.1	8.91	8.44	0	19:01
23/01/2016 21:00	14.1	13.87	9.97	9.07	15.25	20	8.78	16.79	20:31	20.98	9.29	0	83.1	9.32	8.93	0	20:01
23/01/2016 22:00	14.1	13.89	13.07	10.32	19.39	10	9.89	19.39	21:52	18.36	8.93	0.645	87	9.3	8.93	2.58	21:22
23/01/2016 23:00	14.1	13.89	22.08	9.11	14.7	20	10.1	20.64	22:32	25.02	9.16	0	89.5	9.16	8.87	0	22:01
24/01/2016 00:00	14.1	13.91	30.5	9.31	18.65	20	9.88	20.51	23:49	12.84	9.81	0	89	9.87	9.18	0	23:01
24/01/2016 01:00	14.1	13.93	31.63	8.47	14.25	30	8.95	17.65	00:21	14.61	10.09	0	89.5	10.09	9.78	0	00:01
24/01/2016 02:00	14.11	13.96	23.7	7.74	13.58	30	8.39	14.29	01:03	30.99	10.3	0	90.1	10.32	10.09	0	01:01
24/01/2016 03:00	14.1	14	37.84	8.9	14.42	30	8.3	15.12	02:09	28.58	10.59	0	91.2	10.62	10.29	0	02:01
24/01/2016 04:00	14.1	14.02	49.19	9.93	14.83	50	9.39	14.83	03:57	49.64	10.84	0	92.5	10.85	10.6	0	03:01
24/01/2016 05:00	14.1	14.07	47.2	10.3	16.28	50	9.45	16.31	04:09	46.62	11.24	0	93.7	11.24	10.8	0	04:01
24/01/2016 06:00	14.09	14.11	41.94	6.945	12.01	40	7.23	13.87	05:11	37.78	11.68	0	93.5	11.68	11.23	0	05:01
24/01/2016 07:00	14.09	14.18	45.62	8.63	13.2	50	8.64	16.44	06:40	52.74	11.97	0	93.2	11.98	11.67	0	06:01
24/01/2016 08:00	14.09	14.23	43.57	8.73	14.32	50	8.39	14.32	08:00	42.95	12.51	0	93.1	12.51	11.94	0	07:01
24/01/2016 09:00	14.09	14.29	42.3	9.05	13.55	40	8.43	16.56	08:32	49.76	12.36	0	93.5	12.53	12.34	0	08:01
24/01/2016 10:00	14.09	14.36	37.25	8.38	14.38	40	8.36	14.38	09:55	32.64	12.65	0	93.9	12.65	12.35	0	09:01
24/01/2016 11:00	14.09	14.45	44.61	10.11	15.12	40	8.02	15.6	10:03	33.31	13.52	0	89.2	13.52	12.67	0	10:01
24/01/2016 12:00	14.08	14.54	51.47	10.48	16.66	50	9.4	16.66	11:54	56.65	14.22	0	84.7	14.22	13.53	0	11:01
24/01/2016 13:00	14.07	14.65	55.88	11.46	16.11	60	10.34	18.36	12:43	60.2	15.37	0.215	79.3	15.38	14.21	1.29	12:05
24/01/2016 14:00	14.07	14.84	50.63	11.07	16.47	50	11.8	21.76	13:13	47.15	14.99	0	80.6	15.49	14.98	0	13:01
24/01/2016 15:00	14.07	15.03	43.88	10.26	15.73	40	9.06	16.15	14:01	47.04	14.58	0	84.3	15.09	14.56	0	14:01
24/01/2016 16:00	14.06	15.21	46.66	7.69	14.19	50	8.68	15.6	15:26	68.94	14.52	0	84.2	14.6	14.5	0	15:01
24/01/2016 17:00	14.05	15.35	34.92	5.59	10.34	50	7.98	14.96	16:13	47.33	14.15	0	85	14.52	14.15	0	16:01
24/01/2016 18:00	14.05	15.48	28.12	6.014	10.54	20	6.051	15.6	17:44	13.86	13.46	0	87.1	14.15	13.46	0	17:01
24/01/2016 19:00	14.05	15.58	46.75	5.419	9.09	40	7.23	15.57	18:17	55.46	13.05	0	89.8	13.44	13.04	0	18:01
24/01/2016 20:00	14.05	15.67	26.49	5.395	9.44	30	5.579	12.94	19:44	22.75	12.9	0	90.9	13.09	12.87	0	19:01
24/01/2016 21:00	14.04	15.71	25.05	5.956	11.34	30	6.641	15.35	20:40	30.35	12.97	0	91.5	13	12.89	0	20:01
24/01/2016 22:00	14.04	15.78	14.36	7.59	13.04	20	7.73	13.74	21:07	38.29	13.05	0	89.9	13.07	12.97	0	21:01
24/01/2016 23:00	14.04	15.83	3.936	5.43	10.05	10	7.25	15.92	22:24	20.51	12.89	0	89.1	13.06	12.89	0	22:01
25/01/2016 00:00	14.04	15.87	18.55	6.316	9.93	10	6.11	10.25	23:18	11.18	12.96	0	87.5	12.97	12.81	0	23:01
25/01/2016 01:00	14.04	15.9	8.62	5.42	8.32	20	6.1	13.65	00:26	24.37	12.7	0	86.2	13	12.7	0	00:01
25/01/2016 02:00	14.04	15.92	7.8	5.868	15.86	10	5.333	15.86	02:00	14.74	12.56	0	86.5	12.75	12.5	0	01:01
25/01/2016 03:00	14.04	15.94	1.538	6.249	10.02	10	8.32	16.72	02:18	24.18	12.71	0	82.3	12.91	12.56	0	02:01
25/01/2016 04:00	14.04	15.92	5.12	12.87	18.13	10	9.73	18.36	03:49	9.84	13.33	0	75.6	13.36	12.73	0	03:01
25/01/2016 05:00	14.04	15.9	1.642	8.17	14.8	360	10.93	21.44	04:07	4.826	13.04	0	75	13.3	13	0	04:01
25/01/2016 06:00	14.04	15.9	1.917	8.9	15.83	360	8.26	20.09	05:35	0.722	12.41	0	72.5	13.04	12.36	0	05:01
25/01/2016 07:00	14.04	15.87	356	5.459	10.28	360	5.523	15.6	06:03	1.246	11.96	0	68.18	12.41	11.92	0	06:01
25/01/2016 08:00	14.04	15.83	0.517	7.91	14.54	360	7.78	16.76	07:34	357.6	11.49	0	65.65	12.07	11.47	0	07:01
25/01/2016 09:00	14.05	15.78	356.1	4.341	10.6	360	5.6	14.8	08:05	8.67	11.8	0	64.56	11.8	11.37	0	08:01
25/01/2016 10:00	14.04	15.78	12.88	6.505	10.92	20	5.338	12.94	09:25	20.63	11.93	0	63.52	12.18	11.58	0	09:01
25/01/2016 11:00	14.04	15.81	25.17	9.05	16.56	20	8	16.63	10:05	14.07	12.46	0	66.59	12.74	11.72	0	10:01
25/01/2016 12:00	14.04	15.83	37.8	9.99	16.31	30	10.22	19.23	11:14	34.46	13.43	0	70.3	13.43	12.44	0	11:01
25/01/2016 13:00	14.04	15.92	45.44	13.27	19.87	30	11.13	22.75	12:45	23.74	13.55	0	74.6	13.73	13.3	0	12:01
25/01/2016 14:00	14.04	16.04	35.06	14.28	22.94	30	13.14	25.38	13:46	40.35	13.51	0	78.4	13.69	13.28	0	13:01
25/01/2016 15:00	14.03	16.15	21.11	13.55	21.34	30	12.98	25.35	14:39	13.85	13.04	0	81.4	13.59	13.04	0	14:01
25/01/2016 16:00	14.03	16.24	41.43	14.83	24.64	20	13.38	25.93	15:19	26.91	13.3	0	79.7	13.31	12.99	0	15:01
25/01/2016 17:00	14.04	16.27	52.11	23.3	33.49	50	18.83	33.49	16:53	61.96	13.36	0	69.02	13.38	13.3	0	16:01
25/01/2016 18:00	14.04	16.18	49.69	17.18	27.27	50	19.3	31.28	17:12	55.09	12.71	0	71.9	13.31	12.7	0	17:01
25/01/2016 19:00	14.04	16.08	56.1	16.72	27.98	50	16.48	30.8	18:25	47.79	12.3	0	73.9	12.72	12.3	0	18:01
25/01/2016 20:00	14.04	16.01	75	11.79	20.57	60	14.08	25.54	19:09	58.37	11.8	0	73.3	12.28	11.8	0	19:01
25/01/2016 21:00	14.04	15.99	87.1	8.96	16.15	70	11.59	22.4	20:07	74.8	11.3	0	69.34	11.82	11.3	0	20:01
25/01/2016 22:00	14.04	15.97	74.7	7.93	15.41	90	11.79	22.91	21:13	84	10.48	0	68.91	11.3	10.48	0	21:01
25/01/2016 23:00	14.05	15.9	56.88	9.46	15.38	60	9.3	15.38	22:59	57.84	9.71	0	75.9	10.5	9.7	0	22:01
26/01/2016 00:00	14.04	15.81	49.66	8.28	14	50	8.63	15.02	23:32	46.83	8.95	0	79.3	9.69	8.95	0	23:01
26/01/2016 01:00	14.05	15.71	44.44	6.682	9.38	50	7.3	12.01	00:10	49.83	8.41	0	81.3	8.93	8.41	0	00:01
26/01/2016 02:00	14.05	15.62	16.02	4.96	7.78	40	6.105	11.63	01:32	26.47	7.72	0	82.2	8.45	7.72	0	01:01
26/01/2016 03:00	14.05	15.58	30.2	5.952	11.85	30	5.749	11.85	02:57	37.15	7.76	0	85.5	7.79	7.65	0	02:01
26/01/2016 04:00	14.05	15.48	45.62	7.07	10.57	40	7.48	12.84	03:19	36.58	7.83	0	88.1	7.83	7.68	0	03:01
26/01/2016 05:00	14.05	15.39	10.75	7.79	14.42	30	7.35	14.42	04:54	18.22	7.72	0	88.6	8.14	7.72	0	04:01
26/01/2016 06:00	14.06	15.3	22.94	8.04	14.13	10	8.27	14.64	05:37	21.98	8.06	0	90.1	8.1	7.58	0	05:01
26/01/2016 07:00	14.07	15.19	35.39	10.52	17.11	30	9.64	18.94	06:50	34.31	8.9	0	86.6	8.9	8.11	0	06:01
26/01/2016 08:00	14.07	15.05	32.79	11.99	20.86	30	12.13	23.62	07:23	20.44	9.56	0	81.3	9.57	8.93	0	07:01
26/01/2016 09:00	14.07	14.91	24.64	14.88	23.97	20	13.36	23.97	08:56	19.53	9.77	0	77.5	9.81	9.56	0	08:01
26/01/2016 10:00	14.08	14.78	32.63	13.86	25.83	30	14.86	26.92	09:07	38.56	10.19	0	74	10.2	9.79	0	09:01
26/01/2016 11:00	14.08	14.67	34.56	14.27	25.03	40	16.36	32.31	10:45	35.85	10.81	0	70.8	10.81	10.23	0	10:01
26/01/2016 12:00	14.08	14.58	43.58	16	24.74	40	18.05	31.57	11:16	44.93	11.33	0	68.84	11.34	10.81	0	11:01
26/01/2016 13:00	14.09	14.51	39.91	16.71	31.63	40	18.58	32.92	12:20	46.07	10.94	0	76.5	11.35	10.94	0	12:01
26/01/2016 14:00	14.09	14.49	37.81	17.93	28.11	40	17.5	30.45	13:33	35.76	10.6	0	83	10.91	10.49	0	13:01
26/01/2016 15:00	14.09	14.47	41.98	19.29	30.9	40	18.07	33.37	14:34	43.33	11.08	0	81.6	11.1	10.61	0	14:01
26/01/2016 16:00	14.09	14.43	42.95	19.24	34.17	50	19.56	34.94	15:50	53.58	11.21	0.215	83	11.27	11.09	1.29	15:50
26/01/2016 17:00	14.09	14.36	46.07	16.98	28.11	50	19.64	36.54	16:33	44.67	11.16	0	85.9	11.3	11.11	0	16:01
26/01/2016 18:00	14.09	14.34	43.28	17.98	27.72	40	19.34	33.46	17:09	40.52	11.45	0	85.8	11.45	11.17	0	17:01
26/01/2016 19:00	14.09	14.34	43.7	18.67	29.04	40	18	32.56	18:23	39.9	11.81	0.215	84.5	11.91	11.4	1.29	18:04
26/01/2016 20:00	14.09	14.36	43.82	15.8	27.27	40	17.14	31.31	19:05	39.61	11.79	0	86	11.81	11.46	0	19:01
26/01/2016 21:00	14.09	14.38	36.85	15.19	25.61	40	16.04	29.42	20:11	45.44	11.49	0	88.1	11.83	11.45	0	20:01
26/01/2016 22:00	14.09	14.45	39.09	14.96	24.97	40	15.14	26.38	21:07	41.07	11.69	0	87.3	11.7	11.44	0	21:01
26/01/2016 23:00	14.09	14.49	38.96	14.34	22.37	40	15.06	27.18	22:39	43.06	11.57	0	89.1	11.88	11.57	0	22:01
27/01/2016 00:00	14.08	14.53	37.04	15.12	25.7	40	14.8	28.08	23:26	35.73	11.74	0	88.6	11.74	11.5	0	23:01
27/01/2016 01:00	14.08	14.56	40.92	15.79	24.97	40	17.01	32.5	00:05	37.28	11.86	0	88.3	11.89	11.66	0	00:01
27/01/2016 02:00	14.08	14.6	40.15	17.32	25.45	40	16.94	31.09	01:46	39.9	11.98	0	89	12	11.86	0	01:01
27/01/2016 03:00	14.07	14.62	35.68	17.22	27.18	40	16.85	33.88	02:05	46.88	12.26	0	87.8	12.3	11.97	0	02:01
27/01/2016 04:00	14.08	14.67	46.39	18.66	28.11	40	17.35	29.81	03:27	42.93	12.6	0	86.9	12.61	12.21	0	03:01
27/01/2016 05:00	14.08	14.71	38.61	20.43	33.88	40	17	33.88	04:54	40.39	12.79	0.43	86.1	12.81	12.34	1.29	04:07
27/01/2016 06:00	14.07	14.73	45.06	16.43	26.7	40	17.94	32.44	05:22	51.38	12.72	0	85.9	12.87	12.67	0	05:01
27/01/2016 07:00	14.07	14.75	49.67	18.61	29.33	50	19.14	32.24	06:50	45.94	12.85	0	85.2	12.94	12.73	0	06:01
27/01/2016 08:00	14.07	14.78	38.68	18.39	28.04	40	18.77	31.83	07:49	35.07	12.69	0	85.8	12.86	12.62	0	07:01
27/01/2016 09:00	14.07	14.82	35.35	17.14	28.65	40	17.85	30.29	08:22	44.44	12.89	0	85.9	12.93	12.67	0	08:01
27/01/2016 10:00	14.07	14.89	33.68	17.34	31.89	30	17.38	32.02	09:39	37.16	13.24	0	84.3	13.26	12.89	0	09:01
27/01/2016 11:00	14.07	14.93	37.15	19.72	34.26	40	18.33	34.26	10:55	37.6	13.46	0	83	13.46	13.16	0	10:01
27/01/2016 12:00	14.07	15	42.85	17.35	30.74	40	17.79	32.56	11:21	32.73	13.48	0	83.4	13.57	13.38	0	11:01
27/01/2016 13:00	14.07	15.05	39.35	18.28	26.38	40	18.45	30.61	12:08	43.87	13.34	0	84.8	13.57	13.3	0	12:01
27/01/2016 14:00	14.07	15.12	36.83	14.2	22.18	40	17.14	31.6	13:23	29.06	12.94	0	87.2	13.39	12.94	0	13:01
27/01/2016 15:00	14.07	15.19	31.96	15.78	24.42	30	14.79	25.67	14:32	29.79	13.19	0.215	86.7	13.19	12.9	1.29	14:07
27/01/2016 16:00	14.05	15.25	43.62	15.24	25.38	50	14.22	25.38	15:54	44.8	13.59	0	83.1	13.59	13.18	0	15:01
27/01/2016 17:00	14.06	15.3	66.97	15.37	23.84	60	15.83	25.64	16:18	57.85	13.4	0	79.9	13.64	13.31	0	16:01
27/01/2016 18:00	14.06	15.32	83.7	15.27	23.59	90	16.38	38.27	17:11	74.8	12	0	67.86	13.42	12	0	17:01
27/01/2016 19:00	14.06	15.35	89.4	12.44	19.48	90	14.06	28.14	18:10	89.4	10.92	0	71.9	12	10.92	0	18:01
27/01/2016 20:00	14.06	15.35	83.2	11.36	18.1	90	11.67	19.51	19:20	85.8	10.34	0	74.7	10.89	10.33	0	19:01
27/01/2016 21:00	14.06	15.32	85.9	14.35	23.36	90	12.76	23.36	20:56	92.2	9.99	0	69.53	10.32	9.99	0	20:01
27/01/2016 22:00	14.06	15.3	94.4	10.45	17.88	90	12.72	22.72	21:26	96.6	9.7	0	73.8	9.98	9.7	0	21:01
27/01/2016 23:00	14.06	15.25	90.4	12.51	21.63	90	12.5	21.63	22:57	88.3	9.12	0	71.7	9.68	9.12	0	22:01
28/01/2016 00:00	14.07	15.21	98.9	14.21	22.56	100	14.4	25.45	23:45	96.6	8.47	0	68.49	9.17	8.44	0	23:01
28/01/2016 01:00	14.07	15.12	96.3	10.07	14.61	100	10.89	21.82	00:24	104.9	7.61	0	69.39	8.45	7.59	0	00:01
28/01/2016 02:00	14.07	15.07	87.4	10.02	17.08	100	10.46	18.04	01:05	96.8	6.822	0	71.5	7.57	6.822	0	01:01
28/01/2016 03:00	14.07	15	85.9	7.59	11.5	80	7.58	14.25	02:18	92.2	6.119	0	75.5	6.796	6.119	0	02:01
28/01/2016 04:00	14.07	14.91	70.3	5.937	8.13	70	6.327	11.79	03:30	69.47	5.434	0	77.6	6.107	5.434	0	03:01
28/01/2016 05:00	14.08	14.8	58.66	6.803	9.67	60	6.72	11.82	04:20	61.6	4.63	0	80.9	5.424	4.63	0	04:01
28/01/2016 06:00	14.09	14.64	61.38	6.819	10.12	70	7.17	11.21	05:10	69.49	4.284	0	81.3	4.615	4.284	0	05:01
28/01/2016 07:00	14.08	14.49	66.86	7.24	11.59	70	7.45	12.49	06:30	72.4	4.132	0	80.9	4.283	4.059	0	06:01
28/01/2016 08:00	14.09	14.32	58.34	7.95	12.01	60	7.44	12.01	07:54	59.21	4.087	0	79.4	4.144	4.028	0	07:01
28/01/2016 09:00	14.1	14.14	65.41	6.43	9.8	60	5.899	11.66	08:01	62.63	4.473	0	76.6	4.473	4.066	0	08:01
28/01/2016 10:00	14.1	14	52.31	7.13	10.76	60	6.52	11.72	09:49	61.39	5.846	0	71.5	5.846	4.457	0	09:01
28/01/2016 11:00	14.1	13.91	54.67	7.87	13.04	50	7.42	13.29	10:45	49.72	7.82	0	64.64	7.91	5.887	0	10:01
28/01/2016 12:00	14.1	13.87	48.73	11.33	16.82	50	10.37	17.94	11:48	43.26	8.74	0	57.23	8.83	7.73	0	11:01
28/01/2016 13:00	14.1	13.82	48.48	13.17	20.54	50	12.92	21.47	12:32	68.95	9.09	0	58.32	9.21	8.59	0	12:01
28/01/2016 14:00	14.1	13.87	50.52	14.34	19.32	50	13.11	21.31	13:43	49.91	9.57	0	55.33	9.73	8.92	0	13:01
28/01/2016 15:00	14.11	13.91	63.6	14.12	20.51	60	13.8	22.14	14:43	58.82	9.72	0	56.12	9.94	9.52	0	14:01
28/01/2016 16:00	14.1	13.98	45.65	11.46	18.2	50	12.81	22.72	15:30	53.65	9.43	0	58.36	9.8	9.43	0	15:01
28/01/2016 17:00	14.1	14.02	46.64	11.98	22.85	50	12.84	22.85	16:52	44.26	8.94	0	62.57	9.48	8.94	0	16:01
28/01/2016 18:00	14.1	14.02	48.11	11.07	18.17	50	11.7	19.58	17:22	46.36	8.53	0	65.64	8.94	8.49	0	17:01
28/01/2016 19:00	14.1	13.98	44.59	13.75	23.55	40	12.9	23.55	18:51	43.46	8.47	0	69.26	8.52	8.41	0	18:01
28/01/2016 20:00	14.1	13.93	44.66	13.25	22.24	40	13.58	24.16	19:34	45.17	8.72	0	70.6	8.74	8.45	0	19:01
28/01/2016 21:00	14.1	13.84	44.06	15.52	25	40	13.16	25	20:58	44.18	9.07	0	72.1	9.1	8.66	0	20:01
28/01/2016 22:00	14.11	13.8	44.15	17.58	28.88	50	14.89	28.88	21:56	47.14	9.66	0	72.6	9.66	9.08	0	21:01
28/01/2016 23:00	14.12	13.73	45.98	16.86	31.41	50	16.07	31.41	22:52	51.23	10.02	0	75.2	10.09	9.67	0	22:01
29/01/2016 00:00	14.11	13.66	49.57	18.89	32.08	50	16.95	32.08	00:00	52.42	10.04	0	80.4	10.04	9.78	0	23:01
29/01/2016 01:00	14.11	13.64	51.11	18.07	27.75	50	16.86	28.49	00:01	47.48	10.25	0	83.2	10.25	10	0	00:01
29/01/2016 02:00	14.11	13.62	53.34	18.53	30.32	60	18.72	32.05	01:49	58.88	10.67	0	82.1	10.71	10.26	0	01:01
29/01/2016 03:00	14.11	13.62	57.8	17.54	27.69	50	17.85	33.24	02:31	52.97	11.01	0	80.8	11.01	10.68	0	02:01
29/01/2016 04:00	14.11	13.64	54.46	18.03	30.58	60	17.95	30.61	03:22	58.1	11.31	0	81	11.35	11.02	0	03:01
29/01/2016 05:00	14.11	13.69	50.23	17.37	28.56	50	17.83	32.05	04:31	52.78	11.01	0	85	11.35	11.01	0	04:01
29/01/2016 06:00	14.1	13.73	53.02	15.77	27.72	50	17.41	34.01	05:38	55.55	11.21	0	83.3	11.4	11.03	0	05:01
29/01/2016 07:00	14.11	13.78	63.08	19.52	30.22	60	18.84	32.18	06:38	55.25	11.72	0	77.4	11.73	11.22	0	06:01
29/01/2016 08:00	14.1	13.78	58.28	19.78	33.05	60	19.06	34.46	07:23	57.86	11.74	0	75.3	11.87	11.7	0	07:01
29/01/2016 09:00	14.11	13.8	57	22.24	37.05	60	20.54	37.05	08:59	52.99	11.37	0.43	78.1	12.08	11.37	2.58	08:40
29/01/2016 10:00	14.1	13.8	54.56	22.41	35.71	60	19.77	35.71	09:52	55.87	12.06	0	70.4	12.07	10.73	0	09:01
29/01/2016 11:00	14.1	13.82	58.72	20.11	32.53	50	21.06	37.86	10:08	55.62	12.08	0	72.7	12.17	11.97	0	10:01
29/01/2016 12:00	14.1	13.84	54.9	18.27	29.17	50	20.33	35.55	11:10	60.35	12.25	0	73.4	12.26	11.94	0	11:01
29/01/2016 13:00	14.1	13.91	51.54	20.12	29.17	50	20.07	35.55	12:25	49.16	11.87	0	78.6	12.24	11.87	0	12:01
29/01/2016 14:00	14.1	13.98	59.8	17.87	27.92	50	18.97	34.2	13:45	50.21	11.54	0	83.4	11.88	11.54	0	13:01
29/01/2016 15:00	14.09	14.07	47.04	16.03	27.37	50	16.69	28.04	14:20	53.72	11.62	0	85.1	11.62	11.25	0	14:01
29/01/2016 16:00	14.09	14.16	51.03	17.48	26.76	50	16.61	28.59	15:41	53.35	11.77	0	83.3	11.83	11.66	0	15:01
29/01/2016 17:00	14.09	14.18	54.1	17.11	24.9	50	17.3	28.81	16:44	49.67	11.88	0	83.3	11.88	11.72	0	16:01
29/01/2016 18:00	14.09	14.2	54.94	17.06	28.59	50	17.87	30.9	17:37	57.78	12.15	0	80.7	12.22	11.87	0	17:01
29/01/2016 19:00	14.09	14.25	53.15	17.1	27.72	60	18.39	29.36	18:35	65.25	12.02	0	82.6	12.2	12.02	0	18:01
29/01/2016 20:00	14.09	14.27	50.41	21.29	31.38	50	18.85	31.38	19:51	50.62	12.24	0	81	12.25	12	0	19:01
29/01/2016 21:00	14.09	14.29	49.98	17.15	27.43	50	17.86	31.15	20:01	52.28	12.05	0	83.4	12.34	12.03	0	20:01
29/01/2016 22:00	14.09	14.36	49.24	19.25	32.18	50	19.54	33.78	21:25	48.65	12.15	0	82.4	12.28	12.09	0	21:01
29/01/2016 23:00	14.09	14.38	47.74	21.37	31.28	50	20.11	36.19	22:35	47.4	11.93	0	84	12.2	11.88	0	22:01
30/01/2016 00:00	14.09	14.4	52.23	23.23	38.72	50	20.93	38.72	23:51	51.29	11.94	0	82.4	12.05	11.86	0	23:01
30/01/2016 01:00	14.09	14.38	47.24	19.47	29.39	50	20.68	36.25	00:21	45.66	11.56	0.215	87	11.93	11.49	1.29	00:21
30/01/2016 02:00	14.09	14.38	47.14	18.82	29.39	50	19.35	32.53	01:16	47.22	11.59	0.215	87.3	11.71	11.5	1.29	01:04
30/01/2016 03:00	14.09	14.41	53.17	20.13	38.98	50	18.52	38.98	03:00	62.11	11.66	1.075	86.5	11.74	11.55	2.58	02:59
30/01/2016 04:00	14.09	14.45	72.2	13.92	21.02	80	16.2	38.37	03:01	63.62	10.19	0.86	83.3	11.77	10.19	2.58	03:01
30/01/2016 05:00	14.09	14.47	60.66	10.28	15.6	70	12.23	22.85	04:03	70.6	9.86	0	83	10.19	9.82	0	04:01
30/01/2016 06:00	14.08	14.49	89.5	17.2	42.31	70	11.29	42.31	05:53	87.2	8.95	0.43	83.7	9.88	8.95	2.58	05:56
30/01/2016 07:00	14.09	14.45	82.4	13.43	19.9	80	15.51	30.26	06:03	90.5	9.07	0.215	77.5	9.2	8.76	3.87	06:01
30/01/2016 08:00	14.09	14.4	71.9	12.25	20.92	70	12.13	20.96	07:09	79.5	8.81	0	77.2	9.06	8.74	0	07:01
30/01/2016 09:00	14.09	14.32	79.3	12.47	17.17	80	12.07	23.04	08:27	84.8	8.54	0	75.1	8.82	8.54	0	08:01
30/01/2016 10:00	14.09	14.25	78.9	11.42	17.97	80	11.58	19.9	09:18	78.5	7.99	0	77.5	8.52	7.99	0	09:01
30/01/2016 11:00	14.1	14.18	87	15.93	26.54	80	13.29	26.54	10:56	92	8.01	0	66.93	8.05	7.91	0	10:01
30/01/2016 12:00	14.1	14.11	114	17.84	28.04	100	18.48	33.24	11:50	122.5	7.32	0	54.54	8.11	7.24	0	11:01
30/01/2016 13:00	14.1	14.11	108.2	11.37	17.43	110	13.91	28.88	12:08	115	8.18	0	49.29	8.19	7	0	12:01
30/01/2016 14:00	14.09	14.2	100	16.97	30.74	100	16.68	32.18	13:50	88.5	7.71	0	44.98	8.28	7.48	0	13:01
30/01/2016 15:00	14.09	14.27	95.6	16.29	26.25	100	15.88	27.43	14:47	107.7	8.16	0	42.96	8.37	7.65	0	14:01
30/01/2016 16:00	14.09	14.29	83.1	16.42	25.7	90	14.7	27.79	15:19	96	8	0	46.44	8.64	7.84	0	15:01
30/01/2016 17:00	14.09	14.27	76.4	10.46	15.67	80	13.28	23.52	16:15	92.9	7.52	0	51.57	7.96	7.52	0	16:01
30/01/2016 18:00	14.09	14.23	68.84	12.45	19.64	70	11.59	23.11	17:17	90.5	7.06	0	54.32	7.58	7.06	0	17:01
30/01/2016 19:00	14.11	14.07	72.8	10.94	16.24	70	12.17	19.29	18:40	69.26	6.389	0	59.75	7.04	6.386	0	18:01
30/01/2016 20:00	14.1	13.93	68.31	11.73	18.84	70	11.38	19.87	19:18	62.93	5.911	0	69.55	6.372	5.908	0	19:01
30/01/2016 21:00	14.11	13.78	77.6	12.06	17.49	70	12.39	20.41	20:43	68.44	5.991	0	68.77	6.015	5.901	0	20:01
30/01/2016 22:00	14.11	13.66	74.2	10.98	16.92	80	10.95	16.92	21:33	77	6.044	0	70.2	6.068	5.933	0	21:01
30/01/2016 23:00	14.11	13.6	53.37	9.97	14.32	60	9.34	15.76	22:08	65.78	5.806	0	72.5	6.034	5.806	0	22:01
31/01/2016 00:00	14.12	13.48	62.7	9.19	13.49	60	10	16.72	23:27	65.2	5.331	0	76.8	5.799	5.331	0	23:01
31/01/2016 01:00	14.12	13.39	65.44	7.2	11.27	60	8.28	14.7	00:09	61.71	5.235	0	77.8	5.331	5.147	0	00:01
31/01/2016 02:00	14.12	13.33	68.82	7.11	10.57	70	7.24	12.72	01:43	73.9	5.392	0	77.4	5.405	5.232	0	01:01
31/01/2016 03:00	14.12	13.28	59.4	5.972	8.51	70	6.818	11.63	02:09	72.9	5.331	0	77.8	5.49	5.331	0	02:01
31/01/2016 04:00	14.12	13.22	64.56	6.63	9.44	50	6.55	10.37	03:31	54.05	5.605	0	78.3	5.63	5.297	0	03:01
31/01/2016 05:00	14.12	13.19	51.76	7.51	11.24	50	6.995	11.27	04:24	62.05	6.068	0	79.2	6.068	5.645	0	04:01
31/01/2016 06:00	14.13	13.15	31.64	3.936	7.75	50	6.065	9.99	05:09	48.23	6.32	0	79.2	6.352	6.067	0	05:01
31/01/2016 07:00	14.13	13.15	35.39	4.761	8.19	30	4.952	10.66	06:24	27.15	6.459	0	79.1	6.504	6.244	0	06:01
31/01/2016 08:00	14.13	13.13	23.35	5.793	10.63	30	5.148	10.63	07:59	31.56	6.905	0	82.3	6.905	6.466	0	07:01
31/01/2016 09:00	14.12	13.13	21.18	5.076	8.35	20	6.013	10.28	08:41	20.44	6.483	0.215	89.9	6.966	6.436	1.29	08:57
31/01/2016 10:00	14.13	13.13	5.434	6.401	9.83	20	6.571	11.05	09:35	25.69	7.01	0.215	94.6	7.04	6.484	1.29	09:01
31/01/2016 11:00	14.12	13.15	19.07	8.49	12.91	10	7.46	13.74	10:48	16.63	8.35	0.215	95.2	8.35	7.02	1.29	10:16
31/01/2016 12:00	14.12	13.15	53.25	12.6	19.06	30	11.44	22.75	11:47	37.37	10.41	0.215	92.6	10.41	8.37	1.29	11:19
31/01/2016 13:00	14.13	13.13	70.4	14.91	24.58	70	14.47	24.74	12:49	72.3	11.75	0	88.3	11.75	10.42	0	12:01
31/01/2016 14:00	14.12	13.17	73.3	14.03	21.34	80	14.89	24.36	13:15	75.7	13.13	0	83.2	13.14	11.77	0	13:01
31/01/2016 15:00	14.12	13.3	84.9	16.78	24.48	80	14.81	26.18	14:46	72.8	13.79	0	79.4	13.81	13.12	0	14:01
31/01/2016 16:00	14.12	13.48	80.6	16.14	25.22	80	16.06	28.04	15:44	79	13.62	0	80.8	13.79	13.62	0	15:01
31/01/2016 17:00	14.1	13.64	83.1	15.44	23.62	80	17.05	28.65	16:33	83.3	13.63	0	79.9	13.68	13.52	0	16:01
31/01/2016 18:00	14.1	13.8	78.1	16.28	23.81	80	16.23	30.32	17:42	84.7	13.66	0	79.2	13.8	13.62	0	17:01
31/01/2016 19:00	14.1	13.96	79.7	19.26	29.52	80	17.64	29.52	18:52	89	13.6	0	79.7	13.71	13.59	0	18:01
31/01/2016 20:00	14.09	14.09	72.7	16.3	28.75	70	16.91	29.49	19:26	74.4	13.48	0	81	13.66	13.44	0	19:01
31/01/2016 21:00	14.09	14.23	72.4	17.65	29.81	70	17.31	29.81	20:52	77	13.29	0	79.9	13.54	13.29	0	20:01
31/01/2016 22:00	14.09	14.36	77	14.92	23.97	70	17.03	26.76	21:17	71.6	13.21	0	81.4	13.35	13.18	0	21:01
31/01/2016 23:00	14.08	14.47	78.8	17.17	27.75	80	15.98	27.75	22:56	89.2	13.31	0	79.3	13.33	13.2	0	22:01
01/02/2016 00:00	14.08	14.58	68.81	14.27	21.6	70	15.35	27.75	23:06	81.9	13.12	0	79.9	13.32	13.1	0	23:01
01/02/2016 01:00	14.07	14.69	78.2	15.06	23.62	80	15.96	26.41	00:44	72.9	13.1	0	80	13.17	13.09	0	00:01
01/02/2016 02:00	14.07	14.8	72	17.04	27.37	80	16.29	27.37	01:57	68.49	12.96	0	79.9	13.11	12.94	0	01:01
01/02/2016 03:00	14.07	14.87	81.7	15.77	27.34	80	17.75	32.85	02:28	90.6	12.74	0	78.7	12.97	12.74	0	02:01
01/02/2016 04:00	14.07	14.93	67.37	14.14	22.5	70	15.08	29.36	03:01	73	11.89	0	86.5	12.74	11.88	0	03:01
01/02/2016 05:00	14.07	14.96	72	17.27	26.28	70	16.11	29.33	04:47	65.77	12.33	0	72.8	12.33	11.8	0	04:01
01/02/2016 06:00	14.07	14.93	68.5	16.55	26.25	70	17.83	29.61	05:17	73.9	12.4	0	67.11	12.46	12.3	0	05:01
01/02/2016 07:00	14.07	14.91	62.26	16.47	26.92	70	16.47	28.62	06:40	65.93	12.51	0	68.82	12.56	12.41	0	06:01
01/02/2016 08:00	14.07	14.89	54.81	17.36	28.33	60	16.84	29.01	07:37	68.16	12.34	0	69.72	12.54	12.33	0	07:01
01/02/2016 09:00	14.07	14.82	65.82	16.4	25.29	60	18.03	33.49	08:25	50.31	12.1	0	74.6	12.33	12.08	0	08:01
01/02/2016 10:00	14.07	14.8	62.19	19.52	35.52	70	18.35	35.52	09:52	67.8	12.38	0	73.5	12.41	12.1	0	09:01
01/02/2016 11:00	14.07	14.78	54.39	19.69	31.51	60	20.38	35.16	10:10	58.58	12.69	0	73.8	12.69	12.38	0	10:01
01/02/2016 12:00	14.07	14.8	56.32	20.27	33.62	60	19.44	33.62	11:57	52.61	13.1	0	73.8	13.1	12.69	0	11:01
01/02/2016 13:00	14.07	14.84	60.17	17.5	26.18	60	18.21	32.08	12:25	58.4	13.41	0	74.7	13.41	13.06	0	12:01
01/02/2016 14:00	14.07	14.91	65.41	18.25	31.06	70	20	38.27	13:18	73.1	14.06	0	70.2	14.06	13.29	0	13:01
01/02/2016 15:00	14.07	15.03	65.5	18.25	27.95	70	18.99	32.37	14:07	67.15	14.25	0	69.3	14.37	14.13	0	14:01
01/02/2016 16:00	14.06	15.16	68.69	19.53	33.94	70	21.54	38.21	15:23	65.42	14.35	0	66.32	14.4	14.2	0	15:01
01/02/2016 17:00	14.06	15.23	59.48	16.19	26.63	70	18.03	34.07	16:17	79.3	14	0	68.18	14.48	14	0	16:01
01/02/2016 18:00	14.06	15.3	65.29	20.95	29.17	60	18.93	32.47	17:29	67.93	13.75	0	70.2	14.02	13.72	0	17:01
01/02/2016 19:00	14.06	15.32	74.3	23.91	39.4	70	21.59	39.4	18:56	69.32	13.68	0	62.4	13.94	13.66	0	18:01
01/02/2016 20:00	14.06	15.35	77.9	19.36	30.71	80	21.39	38.37	19:39	78	12.68	0	54.65	13.67	12.67	0	19:01
01/02/2016 21:00	14.06	15.32	69.93	22.76	37.31	80	21.41	37.31	20:52	60.17	11.94	0	58.05	12.68	11.94	0	20:01
01/02/2016 22:00	14.06	15.23	78.9	18.93	28.01	80	21.88	38.43	21:35	78.8	11.22	0	58.71	11.93	11.22	0	21:01
01/02/2016 23:00	14.06	15.16	78.5	17.65	36.09	80	18.17	36.09	22:52	76.8	10.8	0	60.14	11.2	10.78	0	22:01
02/02/2016 00:00	14.07	15.05	72.9	20.54	31.8	80	19.08	31.8	23:58	69	10.37	0	61.46	10.77	10.37	0	23:01
02/02/2016 01:00	14.07	14.91	69.22	19.32	34.46	70	18.53	35.07	00:37	67.33	10.29	0	63.55	10.38	10.23	0	00:01
02/02/2016 02:00	14.08	14.8	77.7	15.7	28.94	70	16.44	29.39	01:14	74.2	10.1	0	64.06	10.27	10.04	0	01:01
02/02/2016 03:00	14.08	14.73	74.1	15.73	25.96	70	15.05	26.89	02:29	85.9	9.91	0	65.1	10.1	9.91	0	02:01
02/02/2016 04:00	14.08	14.69	66.54	13.28	20.48	70	12.94	22.85	03:06	81.8	9.51	0	69.13	9.87	9.51	0	03:01
02/02/2016 05:00	14.08	14.62	64.16	13.03	19.74	70	12.25	19.74	04:58	66.29	9.44	0	70	9.51	9.39	0	04:01
02/02/2016 06:00	14.09	14.54	69.91	14.33	21.21	70	13.26	23.04	05:26	69.68	9.54	0	69.48	9.54	9.38	0	05:01
02/02/2016 07:00	14.09	14.45	67.04	15.2	24.93	70	14.44	24.93	06:59	71.6	9.81	0	67.27	9.81	9.5	0	06:01
02/02/2016 08:00	14.09	14.34	68.63	14.81	21.02	70	15.92	26.06	07:16	62.1	9.78	0	65.74	9.84	9.73	0	07:01
02/02/2016 09:00	14.09	14.25	75.1	15.49	25.25	70	14.75	28.91	08:36	59.56	9.62	0	66.63	9.8	9.61	0	08:01
02/02/2016 10:00	14.09	14.23	79.3	12.59	19.19	80	14.34	28.04	09:17	87.9	8.21	0	77	9.62	8.06	0	09:01
02/02/2016 11:00	14.09	14.2	82.7	14.04	22.34	80	15.68	28.75	10:19	79.1	8.64	0	71.9	8.79	8.02	0	10:01
02/02/2016 12:00	14.09	14.23	96.5	16.91	27.66	90	15.68	28.17	11:46	96.6	9.93	0	51.5	9.98	8.72	0	11:01
02/02/2016 13:00	14.09	14.34	93.9	16.7	26.22	90	17.78	33.91	12:26	96.5	10.08	0.215	51.44	10.46	9.8	1.29	12:48
02/02/2016 14:00	14.09	14.43	84.5	19.24	30.64	80	19.29	32.79	13:50	88.7	10.08	0	49.22	10.43	9.74	0	13:01
02/02/2016 15:00	14.09	14.45	86.1	20.26	30.48	80	21	33.49	14:03	80.6	9.92	0	46.61	10.39	9.77	0	14:01
02/02/2016 16:00	14.09	14.49	87.1	15.81	23.14	90	19.81	35.61	15:09	88.7	9.55	0	48.28	9.99	9.41	0	15:01
02/02/2016 17:00	14.08	14.58	96.3	13.94	24.36	90	14.28	25.7	16:05	93.9	8.74	0	56.56	9.55	8.71	0	16:01
02/02/2016 18:00	14.08	14.62	79.2	12.79	22.75	80	11.91	23.11	17:14	85.5	8.19	0	56.05	8.75	8.15	0	17:01
02/02/2016 19:00	14.09	14.62	69.74	11.71	20.44	70	11.64	20.99	18:10	85.5	7.45	0	62.91	8.18	7.44	0	18:01
02/02/2016 20:00	14.09	14.55	66.89	12.35	18.36	70	11.38	19.32	19:04	75.6	6.896	0	67.77	7.45	6.896	0	19:01
02/02/2016 21:00	14.09	14.42	71.9	11.1	18.33	70	11.67	19.45	20:13	67.55	6.648	0	69.98	6.894	6.648	0	20:01
02/02/2016 22:00	14.09	14.32	76.7	11.68	16.98	70	11.45	17.78	21:37	68.81	6.161	0	72.7	6.649	6.161	0	21:01
02/02/2016 23:00	14.1	14.23	71.1	10.43	15.95	80	11.44	19.39	22:38	76.2	5.666	0	76.7	6.159	5.666	0	22:01
02/02/2016 00:00	14.1	14.07	72.8	10.1	14.8	70	10.83	18.07	23:47	72.7	5.489	0	79	5.672	5.484	0	23:01
03/02/2016 01:00	14.1	13.98	81.2	10.7	14.9	80	10.28	18.07	00:09	76.4	5.185	0	81.2	5.504	5.184	0	00:01
03/02/2016 02:00	14.1	13.91	83.1	12.53	18.1	80	10.77	18.1	01:59	78.8	5.179	0	81.3	5.227	5.101	0	01:01
03/02/2016 03:00	14.11	13.8	85.5	10.37	17.11	80	10.13	19.96	02:01	86.1	4.938	0	79.3	5.182	4.891	0	02:01
03/02/2016 04:00	14.11	13.73	72.6	9.18	13.71	90	9.38	15.54	03:24	89.8	4.525	0	77.3	4.996	4.518	0	03:01
03/02/2016 05:00	14.12	13.62	66.97	8.28	11.69	70	8.47	15.86	04:34	73.1	3.887	0	81.3	4.505	3.887	0	04:01
03/02/2016 06:00	14.12	13.42	71.4	11.86	16.82	70	11.57	17.4	05:13	70.5	3.65	0	79.7	3.944	3.645	0	05:01
03/02/2016 07:00	14.13	13.19	76.1	8.77	14.83	70	9.97	16.05	06:27	77.3	3.642	0	75.8	3.642	3.458	0	06:01
03/02/2016 08:00	14.13	13.01	78.1	14.07	23.07	80	12.22	23.07	07:59	83.2	4.289	0	70.4	4.289	3.635	0	07:01
03/02/2016 09:00	14.14	12.84	69.9	13.02	19.74	80	12.62	23.65	08:33	74.4	4.663	0	69.9	4.669	4.305	0	08:01
03/02/2016 10:00	14.14	12.68	85.2	17.34	25.45	90	15.16	25.45	09:54	77.3	5.799	0	66.08	5.828	4.682	0	09:01
03/02/2016 11:00	14.14	12.61	93	14.63	20.83	90	15.94	31.28	10:20	97.5	6.523	0	67.21	6.526	5.845	0	10:01
03/02/2016 12:00	14.14	12.66	109.9	15.03	24.42	100	14.14	25	11:19	95.8	7.13	0	67.73	7.25	6.556	0	11:01
03/02/2016 13:00	14.14	12.75	111.9	11.27	21.53	110	12.62	24.42	12:25	112.4	8.2	0	64.6	8.27	7.19	0	12:01
03/02/2016 14:00	14.13	12.86	117.1	14.37	24.48	110	14.2	24.48	14:00	107.9	8.34	0	64.49	8.39	7.95	0	13:01
03/02/2016 15:00	14.13	12.97	110.8	12.82	24.71	100	11.35	24.71	14:57	102.1	8.91	0	59.4	9.23	8.3	0	14:01
03/02/2016 16:00	14.12	13.1	131.4	13.67	21.09	110	12.75	25.73	15:26	118.7	9.16	0	53.68	9.38	8.88	0	15:01
03/02/2016 17:00	14.12	13.22	116.7	9.38	18.58	120	10.04	24.55	16:34	105.4	8.4	0	56.89	9.29	8.4	0	16:01
03/02/2016 18:00	14.12	13.28	98.8	7.54	14.58	110	8.89	18.62	17:02	125.2	7.93	0	57.29	8.38	7.93	0	17:01
03/02/2016 19:00	14.12	13.33	98.8	7.71	12.62	110	7.77	15.06	18:10	108.6	7.59	0	62.08	7.99	7.59	0	18:01
03/02/2016 20:00	14.12	13.44	98.5	9.16	14.7	100	9.15	14.7	20:00	96.6	7.29	0	65.78	7.62	7.26	0	19:01
03/02/2016 21:00	14.12	13.35	93.6	9.13	16.34	100	8.76	16.85	20:01	99.8	6.785	0	68.87	7.31	6.785	0	20:01
03/02/2016 22:00	14.12	13.3	85.6	8.35	15.54	90	8.8	15.6	21:18	102.2	6.339	0	72.4	6.778	6.337	0	21:01
03/02/2016 23:00	14.12	13.28	75.2	7.22	11.69	80	7.15	12.11	22:42	76	5.96	0	74.8	6.419	5.96	0	22:01
04/02/2016 00:00	14.12	13.24	64.16	6.499	10.41	60	6.719	10.92	23:20	65.63	5.082	0	79.4	5.953	5.055	0	23:01
04/02/2016 01:00	14.12	13.17	65.7	7.72	13.16	60	7.52	13.16	00:53	64.02	4.963	0	80.7	5.175	4.914	0	00:01
04/02/2016 02:00	14.12	13.1	62.04	9.89	16.44	60	8.8	16.44	01:58	68.5	5.402	0	81.5	5.402	4.981	0	01:01
04/02/2016 03:00	14.13	13.01	57.76	10.46	16.24	60	9.45	16.24	02:51	55.12	5.773	0	77.5	5.773	5.421	0	02:01
04/02/2016 04:00	14.14	12.9	56.77	10.9	16.92	50	10.54	16.92	03:58	61.68	6.24	0	76.4	6.24	5.784	0	03:01
04/02/2016 05:00	14.14	12.81	55	10.49	14.29	60	10.44	16.34	04:17	55.07	6.61	0	82.7	6.61	5.837	0	04:01
04/02/2016 06:00	14.13	12.73	72.7	13.31	19.83	60	12.95	21.57	05:23	55.8	8.2	0	82.6	8.2	6.635	0	05:01
04/02/2016 07:00	14.14	12.66	81.6	15.76	24.8	80	14.4	24.8	06:58	86.8	9.2	0	84.7	9.2	8.21	0	06:01
04/02/2016 08:00	14.14	12.7	85.3	12.92	21.18	90	14.64	26.73	07:02	82.9	9.34	0	87.8	9.34	9.14	0	07:01
04/02/2016 09:00	14.14	12.77	86.5	10.01	15.25	80	10.77	18.55	08:31	89.2	10.1	0	85.2	10.1	9.33	0	08:01
04/02/2016 10:00	14.13	12.86	86	12.7	17.85	90	11.01	20.16	09:34	84.9	11.01	0	81.2	11.01	10.11	0	09:01
04/02/2016 11:00	14.13	12.97	83	14.31	21.02	90	13.59	23.01	10:50	92.2	11.86	0	78.2	11.86	11.04	0	10:01
04/02/2016 12:00	14.12	13.1	96.6	10.98	19.58	90	12.07	20.73	11:25	91.9	12.62	0	74.9	12.62	11.9	0	11:01
04/02/2016 13:00	14.12	13.28	103.6	11.91	21.53	100	12.56	22.43	12:48	98.2	13.33	0	70.6	13.33	12.6	0	12:01
04/02/2016 14:00	14.11	13.48	98.4	14.95	23.75	100	13.58	24.45	13:31	98.2	13.94	0	67.27	14.17	13.34	0	13:01
04/02/2016 15:00	14.1	13.73	105.6	14.75	22.59	110	13.32	24.84	14:29	102.9	14.01	0	66.47	14.15	13.76	0	14:01
04/02/2016 16:00	14.09	13.96	109.2	13.2	22.14	110	12.42	22.75	15:32	116.4	13.86	0	67.28	14.33	13.86	0	15:01
04/02/2016 17:00	14.09	14.14	101.3	9.12	15.12	100	8.78	15.12	16:58	100.8	13.36	0	69.56	13.86	13.36	0	16:01
04/02/2016 18:00	14.09	14.27	85.4	8.45	11.95	80	6.24	11.95	17:53	86.4	12.55	0	72.6	13.35	12.55	0	17:01
04/02/2016 19:00	14.08	14.36	71.3	6.672	9.57	80	6.324	11.34	18:01	89.5	12	0	74.9	12.59	12	0	18:01
04/02/2016 20:00	14.09	14.45	66.68	8.66	11.75	60	6.482	11.75	19:51	61.89	11.37	0	81.4	11.97	11.37	0	19:01
04/02/2016 21:00	14.08	14.49	68.51	8.79	14.16	70	7.82	14.16	21:00	79.3	11.01	0	83.4	11.35	10.99	0	20:01
04/02/2016 22:00	14.08	14.56	54.27	6.391	9.73	70	7.57	13.23	21:11	71	10.98	0	83.6	11.03	10.96	0	21:01
04/02/2016 23:00	14.08	14.61	63.04	8.29	13	60	8.22	14.16	22:17	78.3	11	0	85	11.04	10.95	0	22:01
05/02/2016 00:00	14.08	14.63	70.8	10.08	14.86	70	9.59	16.15	23:41	71.2	11.24	0	84.4	11.25	11	0	23:01
05/02/2016 01:00	14.08	14.67	70.9	12.89	17.17	70	10.63	18.97	00:44	76.3	11.36	0	78.6	11.41	11.2	0	00:01
05/02/2016 02:00	14.07	14.69	68.11	10.59	14.67	70	10.28	16.6	01:44	80.8	11.22	0	78.3	11.36	11.21	0	01:01
05/02/2016 03:00	14.07	14.75	67.06	9.98	15.02	70	9.12	16.31	02:49	74.1	10.86	0	79.8	11.21	10.86	0	02:01
05/02/2016 04:00	14.08	14.76	54.35	7.31	12.3	60	8.51	16.79	03:03	68.47	10.57	0	80.4	10.87	10.57	0	03:01
05/02/2016 05:00	14.07	14.75	47.4	7.5	13.1	50	8.5	14.03	04:14	49.28	10.71	0	77.7	10.74	10.54	0	04:01
05/02/2016 06:00	14.07	14.78	44.02	11.53	15.86	50	9.56	16.18	05:19	44.79	10.65	0	79.4	10.85	10.65	0	05:01
05/02/2016 07:00	14.07	14.78	39.98	10.94	17.69	40	9.67	18.13	06:47	39.15	10.31	0	85.6	10.62	10.17	0	06:01
05/02/2016 08:00	14.07	14.75	37.49	8.58	14.93	40	9.13	15.99	07:16	47.6	10.59	0	82.8	10.62	10.27	0	07:01
05/02/2016 09:00	14.07	14.78	43.13	9.17	16.18	40	8.31	16.18	08:58	46.61	10.66	0	80.8	10.69	10.57	0	08:01
05/02/2016 10:00	14.08	14.73	51.07	10.07	14.77	50	11.25	19.23	09:08	35.94	9.85	0	91.7	10.66	9.82	0	09:01
05/02/2016 11:00	14.08	14.71	43.68	12.95	19.8	50	11.36	20.41	10:43	56.69	10.73	0	85	10.77	9.89	0	10:01
05/02/2016 12:00	14.08	14.69	48.6	12.94	19.87	40	12.18	20.89	11:50	49.11	11.26	0	80.2	11.26	10.71	0	11:01
05/02/2016 13:00	14.08	14.66	39.09	13.34	22.24	40	13.35	22.91	12:10	45.38	10.86	0	83.4	11.27	10.86	0	12:01
05/02/2016 14:00	14.07	14.69	38.61	13.73	22.24	30	12.27	22.24	13:58	42.68	11.01	0	83.7	11.01	10.31	0	13:01
05/02/2016 15:00	14.08	14.69	35.13	14.79	22.85	40	14.75	28.49	14:15	42.65	11	0.215	79.9	11.09	10.92	1.29	14:08
05/02/2016 16:00	14.07	14.69	41.13	14.31	22.37	40	13.48	25	15:07	30.68	11.04	0	77.3	11.26	10.95	0	15:01
05/02/2016 17:00	14.08	14.69	39.17	12.45	23.65	40	13.09	23.65	16:54	37.7	11.04	0	72.7	11.12	10.93	0	16:01
05/02/2016 18:00	14.08	14.69	30.14	12.13	20.92	30	13.22	24.04	17:02	40.66	10.85	0	75.9	11.03	10.84	0	17:01
05/02/2016 19:00	14.07	14.69	29.55	15.26	25.16	30	14.71	25.51	18:49	31.3	10.84	0	77.9	10.86	10.64	0	18:01
05/02/2016 20:00	14.08	14.69	29.85	14.62	24.68	30	13.43	24.68	19:51	33.84	10.63	0	80.1	10.85	10.59	0	19:01
05/02/2016 21:00	14.09	14.69	18.13	17.55	26.63	20	15.37	26.66	20:39	19.68	10.33	0	83	10.63	10.28	0	20:01
05/02/2016 22:00	14.08	14.67	19	14.32	26.22	20	14.54	26.22	21:55	15.72	10.07	0	84.7	10.31	10.07	0	21:01
05/02/2016 23:00	14.08	14.67	29.57	15.35	23.71	30	14.01	25.96	22:26	19.51	10.29	0	81.9	10.29	10.08	0	22:01
06/02/2016 00:00	14.08	14.67	26.92	13.52	22.11	30	12.92	24.84	23:25	32.14	10.61	0	78.6	10.63	10.29	0	23:01
06/02/2016 01:00	14.08	14.67	29.53	10.58	19.39	30	12.95	25.16	00:38	28.46	10.34	0	81.3	10.61	10.34	0	00:01
06/02/2016 02:00	14.08	14.69	27.39	12.97	21.34	30	11.81	23.55	01:07	29.37	10.13	0	85.3	10.39	10.12	0	01:01
06/02/2016 03:00	14.07	14.71	32.91	10.58	15.67	30	10.82	20.06	02:27	20.75	10.05	0	86.3	10.27	10.05	0	02:01
06/02/2016 04:00	14.08	14.73	19.89	10.34	17.24	30	10.13	19.23	03:22	22.63	9.99	0	88.4	10.11	9.78	0	03:01
06/02/2016 05:00	14.08	14.78	17.26	10.47	16.5	20	9.88	17.94	04:22	23.85	10.27	0	86.3	10.28	10.02	0	04:01
06/02/2016 06:00	14.07	14.78	18.14	10.85	19.71	20	11.12	21.66	05:46	16.25	10.28	0	86.4	10.34	9.96	0	05:01
06/02/2016 07:00	14.08	14.78	19.46	11.66	19.67	20	10.99	20.32	06:46	20.74	10.55	0	82.8	10.56	10.3	0	06:01
06/02/2016 08:00	14.07	14.75	19.97	10.78	19.29	20	11.54	20.38	07:25	17.03	10.25	0	86.7	10.54	10.17	0	07:01
06/02/2016 09:00	14.07	14.73	12.83	13.55	25.73	20	14.56	31.38	08:25	19.37	10.7	0	82.4	10.74	10.28	0	08:01
06/02/2016 10:00	14.07	14.68	17.44	14.86	23.3	20	15.75	28.36	09:30	22.2	11.06	0	79.9	11.08	10.64	0	09:01
06/02/2016 11:00	14.08	14.66	20.41	21.14	35.23	20	17.44	35.23	10:55	19.52	11.41	0	78.4	11.48	11.01	0	10:01
06/02/2016 12:00	14.08	14.64	21.88	20.96	34.75	20	18.95	35.35	11:19	21.51	11.66	0	76.2	11.68	11.4	0	11:01
06/02/2016 13:00	14.08	14.64	23.21	19.36	38.02	20	20.81	38.63	12:14	16.24	12.02	0	71.1	12.02	11.65	0	12:01
06/02/2016 14:00	14.08	14.67	24.54	20.77	35	20	20.37	42.41	13:32	23.73	12.26	0	70.7	12.28	12.05	0	13:01
06/02/2016 15:00	14.08	14.69	18.08	22.3	38.05	20	22.21	38.24	14:35	16.87	12.35	0	69.88	12.37	12.27	0	14:01
06/02/2016 16:00	14.09	14.71	17	22.91	36.32	20	21.64	38.63	15:15	23.87	12.67	0	66.02	12.67	12.32	0	15:01
06/02/2016 17:00	14.07	14.73	17.21	20.48	42.02	20	21.61	42.31	16:08	18.29	12.58	0	64.94	12.73	12.52	0	16:01
06/02/2016 18:00	14.08	14.73	16.62	23.17	36.89	20	23.02	42.86	17:11	19.01	12.28	0	64.72	12.6	12.28	0	17:01
06/02/2016 19:00	14.07	14.76	3.807	19.07	38.24	10	20.49	38.63	18:04	17.15	11.81	0	63.44	12.3	11.67	0	18:01
06/02/2016 20:00	14.08	14.76	5.216	22.06	37.18	10	22.27	38.91	19:25	356.2	10.14	0.215	79.6	11.81	10.1	1.29	20:00
06/02/2016 21:00	14.08	14.71	6.923	18.11	33.33	10	19.31	36.19	20:31	359.3	10.1	0.215	82.7	10.36	10	1.29	20:01
06/02/2016 22:00	14.08	14.67	6.673	18.51	29.04	10	19.22	35.32	21:07	8.15	10.14	0.43	84.7	10.19	10.01	1.29	21:12
06/02/2016 23:00	14.08	14.62	49.51	18.92	32.18	20	18.16	32.18	22:59	54.98	9.71	0.215	83.3	10.31	9.69	1.29	22:01
07/02/2016 00:00	14.08	14.56	85.3	12.04	19.23	90	16.81	36.67	23:17	91.1	7.19	0.215	78.3	9.74	7.18	1.29	23:26
07/02/2016 01:00	14.09	14.54	49.04	7.54	13.42	50	8.43	15.09	00:31	55.33	6.72	0	82.9	7.28	6.72	0	00:01
07/02/2016 02:00	14.09	14.49	43.6	9.15	14	50	9.08	16.63	01:50	50.24	6.865	0	81.7	6.865	6.656	0	01:01
07/02/2016 03:00	14.09	14.36	36.15	12.93	19.99	40	11.31	20.06	02:27	38.86	7.46	0	79.1	7.51	6.876	0	02:01
07/02/2016 04:00	14.1	14.2	46.78	12.31	19.35	50	11.94	20.92	03:36	51.66	7.23	0	76.9	7.44	7.22	0	03:01
07/02/2016 05:00	14.1	14.07	39.35	9.38	14.7	40	9.83	17.4	04:13	41.96	6.717	0	78	7.19	6.717	0	04:01
07/02/2016 06:00	14.1	14	36.65	9.54	14.61	40	9.05	16.53	05:18	36.99	6.584	0	76.9	6.73	6.481	0	05:01
07/02/2016 07:00	14.1	13.89	31.64	10.43	16.69	30	10.11	18.33	06:40	37.09	6.212	0	77.3	6.577	6.212	0	06:01
07/02/2016 08:00	14.11	13.75	31.08	9.42	15.92	30	9.68	17.14	07:20	33.5	5.811	0	79.9	6.207	5.811	0	07:01
07/02/2016 09:00	14.11	13.6	37.68	13.21	21.09	30	11.39	21.09	08:55	42.23	6.705	0	72.5	6.705	5.819	0	08:01
07/02/2016 10:00	14.12	13.42	50.04	19.47	30.74	50	14.87	30.74	09:59	54.35	8.02	0	65.91	8.02	6.738	0	09:01
07/02/2016 11:00	14.12	13.24	58.12	17.04	27.53	60	16.16	27.56	10:47	53.84	9.01	0	61.08	9.07	8.01	0	10:01
07/02/2016 12:00	14.13	13.17	62.86	15.33	27.47	60	17.28	29.42	11:25	73.1	9.2	0	60.88	9.34	8.96	0	11:01
07/02/2016 13:00	14.13	13.17	66.76	16.85	29.26	70	17.14	29.26	13:00	74.2	9.6	0	56.5	9.7	9.04	0	12:01
07/02/2016 14:00	14.12	13.19	42.37	15.25	26.89	60	17.18	30.58	13:02	80.2	9.53	0	58.59	10.35	9.53	0	13:01
07/02/2016 15:00	14.12	13.24	50.84	18.6	28.56	50	17.73	31.73	14:07	44.39	9.63	0	55.44	9.67	9.37	0	14:01
07/02/2016 16:00	14.12	13.26	51.37	19.5	32.02	50	16.88	32.02	15:53	57.94	9.5	0	54.21	9.7	9.5	0	15:01
07/02/2016 17:00	14.12	13.26	41.9	16.76	29.45	40	17.28	34.49	16:40	39.76	9.11	0	62.4	9.49	9.11	0	16:01
07/02/2016 18:00	14.12	13.26	34.6	15.68	27.72	40	16.2	29.74	17:07	51.96	8.03	0	72.9	9.14	8.03	0	17:01
07/02/2016 19:00	14.12	13.26	24.57	15.74	25.06	30	14.9	30.45	18:40	37.11	7.83	0	82.3	8	7.69	0	18:01
07/02/2016 20:00	14.13	13.24	23.17	20.86	36.44	20	17.88	36.44	19:56	17.69	8.19	0.215	83	8.26	7.72	1.29	19:25
07/02/2016 21:00	14.12	13.17	20.24	22.34	40.13	20	21.18	40.13	20:52	23.13	8.39	0	86.9	8.4	7.93	0	20:01
07/02/2016 22:00	14.12	13.17	26.2	17.92	33.72	20	18.07	33.85	21:43	21.68	9.75	0	88.3	9.75	8.33	0	21:01
07/02/2016 23:00	14.12	13.22	55.7	20.2	29.61	20	18.31	38.72	22:46	71.1	8.07	3.44	94.2	10.22	7.1	12.9	22:49
08/02/2016 00:00	14.13	13.13	71.7	24.6	42.63	60	23.52	43.79	23:50	68.28	9.39	1.29	75.5	10.83	8.29	5.16	23:54
08/02/2016 01:00	14.13	13.06	42.35	11.72	19.1	50	14.46	29.2	00:02	66.19	8.39	0.43	80	9.27	8.3	5.16	00:01
08/02/2016 02:00	14.12	13.06	57.56	17.79	27.66	50	16.17	27.66	01:56	54.98	9.44	0	75	9.45	8.46	0	01:01
08/02/2016 03:00	14.13	13.01	52.26	14.84	24.48	50	15.9	28.3	02:08	74.9	8.82	0	72.7	9.56	8.8	0	02:01
08/02/2016 04:00	14.14	12.97	51.4	17.8	30.06	50	15.46	30.06	04:00	45.86	8.49	0.215	69.67	8.75	8.29	1.29	04:00
08/02/2016 05:00	14.14	12.86	51.2	12.67	19.29	50	16.47	29.04	04:01	58.41	8.17	0	70.1	8.57	8.17	1.29	04:01
08/02/2016 06:00	14.14	12.77	52.82	16.13	26.95	50	16.25	35.42	05:38	58.75	8.07	0	65.6	8.36	8.07	0	05:01
08/02/2016 07:00	14.14	12.66	46.43	17.59	26.76	50	16.73	27.21	06:48	52.98	7.86	0	68.82	8.06	7.7	0	06:01
08/02/2016 08:00	14.15	12.55	50.44	19.08	30.48	50	18.09	31.44	07:47	57.22	7.98	0	65.51	8.01	7.75	0	07:01
08/02/2016 09:00	14.15	12.39	55.58	21.38	34.78	50	20.59	34.78	08:57	55.15	8.45	0	63.31	8.47	8.01	0	08:01
08/02/2016 10:00	14.16	12.26	59	22.9	40.87	60	21.36	40.87	09:59	50.58	9.08	0	60.9	9.1	8.46	0	09:01
08/02/2016 11:00	14.16	12.17	60.37	22.99	39.23	60	23.82	43.53	10:50	66.99	9.41	0.215	59.74	9.44	9.01	1.29	10:01
08/02/2016 12:00	14.16	12.17	58.87	25.38	42.76	60	24.64	43.66	11:46	63.11	9.74	0	59.59	9.87	9.38	0	11:01
08/02/2016 13:00	14.16	12.19	71	26.2	39.88	70	24.7	45.17	12:08	68.53	8.43	0.43	74	9.97	8.42	2.58	13:00
08/02/2016 14:00	14.15	12.22	69.17	22.16	39.01	70	22.57	44.78	13:39	75.3	9.21	0	72.3	9.21	8.25	1.29	13:01
08/02/2016 15:00	14.16	12.22	67.48	26.28	41.86	70	24.3	41.86	14:52	73.2	9.66	0.215	66.4	9.79	8.99	1.29	14:53
08/02/2016 16:00	14.16	12.17	69.1	26.17	47.25	70	27.66	55.94	15:05	67.36	9.19	0.86	68.58	9.77	8.84	2.58	15:46
08/02/2016 17:00	14.15	12.15	73.8	26.85	41.77	70	25.08	44.08	16:12	73.5	8.93	0	71.6	9.2	8.88	0	16:01
08/02/2016 18:00	14.16	12.13	69.54	23.76	44.62	70	23.75	44.62	18:00	73.4	9.21	0	68.94	9.27	8.8	0	17:01
08/02/2016 19:00	14.16	12.15	75.7	23.08	38.66	80	23.73	40.9	18:30	83.2	9.35	0	63.77	9.52	9.02	0	18:01
08/02/2016 20:00	14.16	12.19	72.9	22.59	35.19	80	23.91	42.02	19:11	75	8.54	0	64.12	9.35	8.54	0	19:01
08/02/2016 21:00	14.16	12.17	69.23	19.3	30.61	70	21.1	35.68	20:27	68.29	7.73	0	65.1	8.52	7.73	0	20:01
08/02/2016 22:00	14.16	12.1	59.97	16.46	26.15	70	17.69	32.15	21:04	69.83	7.44	0	63.37	7.72	7.44	0	21:01
08/02/2016 23:00	14.16	12.06	59.69	13.72	22.14	60	15.54	31.31	22:19	67.31	7.31	0	61.29	7.56	7.26	0	22:01
09/02/2016 00:00	14.16	12.04	60.85	13.72	23.07	60	13.67	26.34	23:33	71.1	6.891	0	66.73	7.32	6.891	0	23:01
09/02/2016 01:00	14.16	11.97	60.5	11	16.66	60	14.19	26.54	00:15	56.36	6.468	0	69.85	6.878	6.468	0	00:01
09/02/2016 02:00	14.16	11.99	54.83	12.77	17.91	50	11.12	18.39	01:49	48.74	6.396	0	69.75	6.45	6.249	0	01:01
09/02/2016 03:00	14.16	11.97	66.85	12.33	20.96	60	11.03	20.96	02:58	63.55	6.256	0	70.6	6.417	6.133	0	02:01
09/02/2016 04:00	14.16	11.93	45.99	8.11	12.52	50	10.41	21.57	03:11	63.77	5.772	0	71.8	6.253	5.772	0	03:01
09/02/2016 05:00	14.16	11.97	41.13	3.912	7.84	40	5.64	12.07	04:13	42.56	5.633	0	73.3	5.803	5.549	0	04:01
09/02/2016 06:00	14.16	12.02	11.96	4.982	7.42	30	5.171	10.66	05:17	32.25	5.815	0	73.6	6.02	5.656	0	05:01
09/02/2016 07:00	14.16	12.04	16.16	6.994	11.53	20	6.294	12.23	06:36	18.54	6.399	0	77.2	6.399	5.811	0	06:01
09/02/2016 08:00	14.16	12.06	26.01	5.455	8.58	20	6.535	12.11	07:40	19.74	6.208	0	80.3	6.54	6.208	0	07:01
09/02/2016 09:00	14.16	12.08	67.41	5.155	6.944	30	5.279	9.12	08:02	33.92	6.056	0	81.6	6.2	5.915	0	08:01
09/02/2016 10:00	14.15	12.1	84.8	7.46	10.89	80	6.93	10.89	09:55	95.1	6.117	0	80.8	6.162	6.051	0	09:01
09/02/2016 11:00	14.16	12.1	121.5	8.65	14.74	80	7.8	14.74	10:57	118.9	6.105	0	73.2	6.286	6.021	0	10:01
09/02/2016 12:00	14.16	12.15	109.2	9.74	14.54	110	9.51	15.83	11:18	122.4	6.23	0	71.6	6.23	6.023	0	11:01
09/02/2016 13:00	14.15	12.19	110.1	9.95	15.35	100	9.81	19.03	12:49	108.9	7.3	0	65.01	7.3	6.21	0	12:01
09/02/2016 14:00	14.15	12.33	115.1	12.09	21.25	90	12.75	23.27	13:46	98.4	8.02	0	50.07	8.02	6.812	0	13:01
09/02/2016 15:00	14.14	12.5	100	13.21	20.83	100	12.86	23.97	14:21	116.5	7.88	0	48.4	8.23	7.65	0	14:01
09/02/2016 16:00	14.14	12.59	79.9	10.52	19.8	90	14.2	24.07	15:49	86.8	7.52	0	51.89	7.87	7.21	0	15:01
09/02/2016 17:00	14.14	12.64	70.7	11.89	18.33	80	12.68	21.57	16:13	71.6	7.06	0	51.97	7.6	7.06	0	16:01
09/02/2016 18:00	14.14	12.59	77.4	13.39	20.32	70	13.68	29.74	17:33	82	5.224	0	72.2	7.06	5.157	0	17:01
09/02/2016 19:00	14.14	12.53	72.9	13.74	23.55	80	12.79	23.71	18:36	87.4	4.622	0	80.6	5.506	4.602	0	18:01
09/02/2016 20:00	14.15	12.46	65.91	13.83	24.07	70	11.87	24.07	19:51	62.23	5.012	0	81.7	5.012	4.6	0	19:01
09/02/2016 21:00	14.16	12.35	59.77	10.89	17.08	60	11.6	20.28	20:22	68.84	5.011	0	79.5	5.057	4.958	0	20:01
09/02/2016 22:00	14.16	12.26	76.8	14.55	22.98	60	12.36	22.98	21:59	77.8	5.119	0	79.8	5.239	5.003	0	21:01
09/02/2016 23:00	14.16	12.1	72.9	12.84	20.22	70	14.3	22.56	22:16	70.1	4.939	0	81.3	5.098	4.939	0	22:01
10/02/2016 00:00	14.16	12.02	77.1	12.55	19	80	12.59	20.73	23:42	82.4	5.278	0.215	81.6	5.278	4.91	1.29	23:33
10/02/2016 01:00	14.16	12.02	66.76	9.54	13.55	70	10.02	17.14	00:15	70.1	5.333	0	82.5	5.486	5.242	0	00:01
10/02/2016 02:00	14.16	11.99	80.4	12.61	20.35	80	10.5	20.35	01:51	90.3	5.876	0	81.4	5.876	5.322	0	01:01
10/02/2016 03:00	14.16	11.97	85.3	14.75	23.23	80	13.03	23.23	02:52	92.1	6.187	0	78.5	6.294	5.916	0	02:01
10/02/2016 04:00	14.16	11.99	82.6	11.98	18.17	90	12.59	21.79	03:44	81.6	5.844	0	78.5	6.225	5.844	0	03:01
10/02/2016 05:00	14.17	11.95	81.1	12.11	17.69	80	14.18	23.23	04:21	87.5	5.251	0	80.1	5.831	5.251	0	04:01
10/02/2016 06:00	14.16	11.93	77.4	10.22	15.63	80	11.85	22.3	05:02	82.1	5.125	0	81.7	5.258	5.096	0	05:01
10/02/2016 07:00	14.16	11.91	88.2	11.18	19	80	11.55	19.64	06:46	83.8	5.547	0	81.3	5.588	5.101	0	06:01
10/02/2016 08:00	14.16	11.88	95.6	10.03	17.17	90	10.31	18.49	07:03	89.2	5.736	0	81.6	5.877	5.541	0	07:01
10/02/2016 09:00	14.16	11.91	87.6	8.86	14.83	100	9.54	17.37	08:05	102.5	5.759	0	84.6	5.865	5.72	0	08:01
10/02/2016 10:00	14.16	11.93	97	10.13	14.61	90	9.32	17.75	09:44	115.7	6.282	0	81.1	6.292	5.651	0	09:01
10/02/2016 11:00	14.16	11.95	110.3	9.79	15.89	110	8.48	15.89	10:56	117.7	6.596	0	79.6	6.596	6.295	0	10:01
10/02/2016 12:00	14.16	12.02	115	6.64	12.33	110	7.47	14.99	11:17	94.1	7.2	0	72.8	7.56	6.578	0	11:01
10/02/2016 13:00	14.16	12.1	117.9	5.554	11.95	120	7.83	17.04	12:36	116.3	7.97	0	66.86	7.97	7.1	0	12:01
10/02/2016 14:00	14.15	12.19	92.4	7.07	10.34	90	7.5	13.65	13:30	100.7	8.62	0	65.6	8.62	7.65	0	13:01
10/02/2016 15:00	14.14	12.3	109.8	8.57	15.18	100	8.72	17.65	14:50	94.8	9.05	0	61.59	9.3	8.57	0	14:01
10/02/2016 16:00	14.14	12.46	109.8	6.931	13.07	110	9.5	20.51	15:07	113	8.85	0	61.31	9.17	8.57	0	15:01
10/02/2016 17:00	14.14	12.59	111	9.49	16.28	110	9.5	17.17	16:11	98.8	8.31	0	61.95	8.92	8.31	0	16:01
10/02/2016 18:00	14.14	12.66	107.8	9.56	15.6	110	9.02	16.76	17:01	112.4	7.79	0	60.73	8.29	7.79	0	17:01
10/02/2016 19:00	14.14	12.7	110	8.29	12.49	110	7.92	15.18	18:09	110.3	7.33	0	61.41	7.8	7.33	0	18:01
10/02/2016 20:00	14.14	12.73	75.6	5.839	7.04	110	6.389	11.88	19:25	105.9	6.63	0	66.23	7.38	6.608	0	19:01
10/02/2016 21:00	14.14	12.7	69.65	5.321	6.463	80	5.1	7.1	20:16	80.2	5.91	0	72.4	6.594	5.91	0	20:01
10/02/2016 22:00	14.14	12.7	80.6	5.227	6.815	70	4.377	6.815	21:53	85.6	5.497	0	75.7	5.899	5.491	0	21:01
10/02/2016 23:00	14.14	12.68	89.9	5.776	7.75	90	6.025	8.77	22:48	93	5.229	0	75.8	5.489	5.228	0	22:01
11/02/2016 00:00	14.15	12.66	50.09	3.695	4.827	80	4.269	6.783	23:02	95.3	4.374	0	80	5.237	4.374	0	23:01
11/02/2016 01:00	14.14	12.61	62.86	4.158	5.469	60	4.131	5.95	00:14	67.14	3.839	0	84.7	4.374	3.795	0	00:01
11/02/2016 02:00	14.14	12.59	63.42	5.702	6.783	70	4.849	6.783	01:57	58.94	3.485	0	85.7	3.857	3.465	0	01:01
11/02/2016 03:00	14.14	12.53	64.52	3.578	4.186	60	4.37	6.238	02:16	61.31	3.212	0	86.7	3.493	3.184	0	02:01
11/02/2016 04:00	14.15	12.46	56.33	4.555	5.148	60	3.583	5.148	03:57	57.64	2.885	0	88.4	3.195	2.823	0	03:01
11/02/2016 05:00	14.14	12.39	74.3	4.19	4.988	70	4.36	5.789	04:33	64.33	2.773	0	89.3	2.903	2.721	0	04:01
11/02/2016 06:00	14.16	12.33	74.4	3.373	5.084	50	4.386	6.495	05:22	43.96	2.149	0	90.9	2.728	2.149	0	05:01
11/02/2016 07:00	14.16	12.26	52.73	3.167	3.833	60	3.696	5.885	06:01	75.3	1.819	0	91.8	2.129	1.808	0	06:01
11/02/2016 08:00	14.16	12.19	63.42	2.904	3.641	60	3.714	5.95	07:27	56.54	1.856	0	92.7	1.856	1.745	0	07:01
11/02/2016 09:00	14.15	12.1	44.79	2.567	3.769	40	3.206	4.891	08:18	44.99	2.155	0	91	2.223	1.852	0	08:01
11/02/2016 10:00	14.16	12.04	66.4	0.646	2.358	50	2.305	3.961	09:41	61.23	4.285	0	83.5	4.285	2.21	0	09:01
11/02/2016 11:00	14.16	12.06	50.71	1.251	3.609	60	1.697	4.763	10:34	79.9	6.33	0	69.49	6.33	4.429	0	10:01
11/02/2016 12:00	14.15	12.22	46.55	4.871	8.58	20	3.823	8.58	11:53	62.23	7.3	0	64.09	7.43	5.985	0	11:01
11/02/2016 13:00	14.14	12.39	62.21	6.483	12.46	60	5.644	12.46	12:58	58.74	7.04	0	64.06	8.01	6.673	0	12:01
11/02/2016 14:00	14.14	12.64	77.7	6.003	9.44	30	6.556	11.18	13:32	22.89	7.96	0	54.11	8.52	7.11	0	13:01
11/02/2016 15:00	14.12	12.88	72.9	6.893	10.15	70	7.28	12.01	14:48	71.5	8.04	0	53.33	8.82	7.59	0	14:01
11/02/2016 16:00	14.12	13.1	31.65	5.446	8.16	50	6.884	12.36	15:15	51.89	8.57	0	50.89	8.57	7.79	0	15:01
11/02/2016 17:00	14.12	13.33	47.38	3.793	7.23	50	4.428	8.13	16:04	31.39	7.8	0	51.18	8.58	7.8	0	16:01
11/02/2016 18:00	14.12	13.46	44.22	3.241	4.122	50	3.776	6.431	17:06	55.56	7.6	0	53.43	7.76	7.52	0	17:01
11/02/2016 19:00	14.12	13.55	7.87	3.404	5.148	10	3.105	5.148	18:57	23.26	7.3	0	57.65	7.75	7.26	0	18:01
11/02/2016 20:00	14.11	13.6	15.81	4.284	8.35	10	4.427	9.77	19:40	18.7	6.308	0	68.48	7.28	6.308	0	19:01
11/02/2016 21:00	14.11	13.62	10.62	4.769	8.32	10	4.818	9.51	20:32	13.1	5.691	0	74.4	6.348	5.668	0	20:01
11/02/2016 22:00	14.11	13.62	22.88	5.212	8.1	20	5.085	9.19	21:18	15.2	5.53	0	76.6	5.712	5.463	0	21:01
11/02/2016 23:00	14.11	13.62	341.6	3.885	5.789	10	4.809	8.96	22:29	6.662	5.258	0	78.9	5.536	5.194	0	22:01
12/02/2016 00:00	14.11	13.57	1.204	4.462	8.45	360	4.175	8.45	23:54	1.446	4.962	0	81.3	5.271	4.952	0	23:01
12/02/2016 01:00	14.12	13.55	306.4	2.357	4.218	310	2.807	8.58	00:06	7.44	4.583	0	80.6	5.035	4.583	0	00:01
12/02/2016 02:00	14.12	13.51	355.2	2.367	4.988	360	2.147	4.988	01:57	3.374	4.72	0	81.7	4.749	4.399	0	01:01
12/02/2016 03:00	14.12	13.46	293	1.899	4.314	340	2.92	6.815	02:39	351.8	4.723	0	82.1	4.852	4.567	0	02:01
12/02/2016 04:00	14.12	13.37	313.4	6.014	7.78	310	4.506	8.23	03:40	313.2	3.861	0	86.5	4.735	3.852	0	03:01
12/02/2016 05:00	14.12	13.3	292.6	7.28	9.73	290	5.551	9.73	04:59	292.8	3.991	0	86.4	4.094	3.827	0	04:01
12/02/2016 06:00	14.12	13.24	279	4.968	7.46	280	5.261	8.96	05:01	296.8	4.241	0	84.7	4.302	3.887	0	05:01
12/02/2016 07:00	14.12	13.19	286	6.561	9.8	290	5.987	9.8	06:53	290.5	4.444	0	86.7	4.444	4.154	0	06:01
12/02/2016 08:00	14.13	13.15	270.6	8.13	11.18	280	6.662	11.18	07:56	267.5	4.641	0	86.8	4.911	4.398	0	07:01
12/02/2016 09:00	14.13	13.08	276.4	7.01	10.66	280	6.748	11.53	08:02	275	5.48	0	85.6	5.48	4.485	0	08:01
12/02/2016 10:00	14.13	13.04	296.3	10.13	14.13	300	7.79	14.13	09:56	290.8	5.552	0	85.1	6.076	5.334	0	09:01
12/02/2016 11:00	14.13	12.99	316.2	10.19	15.92	300	9.87	17.62	10:28	307	5.233	0	81.7	5.731	5.051	0	10:01
12/02/2016 12:00	14.14	12.97	293.7	10.53	16.6	300	9.18	16.6	11:59	292.2	5.121	0	80.9	5.442	5.112	0	11:01
12/02/2016 13:00	14.13	12.99	279.2	9.3	12.91	300	8.42	15.22	12:01	294.2	5.349	0	78.9	5.578	5.058	0	12:01
12/02/2016 14:00	14.12	13.04	255.3	8.27	14.13	260	8.1	14.22	13:11	266.8	5.236	0	78.5	5.529	5.118	0	13:01
12/02/2016 15:00	14.13	13.06	262.4	9.89	15.79	270	8.3	16.05	14:30	274.6	5.391	0	77.2	5.662	5.284	0	14:01
12/02/2016 16:00	14.12	13.1	264.6	10.37	15.28	270	8.73	16.05	15:39	232.7	5.651	0	75.5	6.014	5.303	0	15:01
12/02/2016 17:00	14.13	13.15	271.1	11.57	17.14	270	8.51	17.14	16:55	273.3	5.662	0	76.8	6.044	5.662	0	16:01
12/02/2016 18:00	14.13	13.17	270.6	8.4	13.45	270	8.92	16.69	17:12	272.2	5.724	0	77.4	5.765	5.491	0	17:01
12/02/2016 19:00	14.12	13.17	274.8	6.898	11.18	270	6.786	12.46	18:14	277.1	5.847	0	76.8	5.962	5.616	0	18:01
12/02/2016 20:00	14.12	13.17	267.2	6.283	9.06	270	6.479	12.56	19:16	277.5	5.619	0	79.1	5.919	5.619	0	19:01
12/02/2016 21:00	14.12	13.17	270	4.377	5.757	270	5.064	9.35	20:17	277.2	6.081	0	79.3	6.081	5.573	0	20:01
12/02/2016 22:00	14.12	13.17	264.2	5.407	7.91	270	5.465	8.87	21:42	269.9	5.485	0	81.9	6.07	5.357	0	21:01
12/02/2016 23:00	14.12	13.17	274.4	6.15	10.18	270	5.473	10.18	22:59	275.6	5.364	0	81.8	5.608	5.364	0	22:01
13/02/2016 00:00	14.12	13.17	278.6	6.207	9.89	270	6.378	10.89	23:03	275.2	4.917	0	83.2	5.367	4.862	0	23:01
13/02/2016 01:00	14.12	13.15	266.5	6.3	9.06	270	5.563	9.06	00:53	261.6	4.599	0	82.6	5.04	4.526	0	00:01
13/02/2016 02:00	14.13	13.13	263.7	5.203	7.23	270	4.46	7.23	02:00	264.3	4.221	0	80.9	4.76	4.164	0	01:01
13/02/2016 03:00	14.12	13.1	276.9	5.539	8.16	270	5.565	9.38	02:22	271.5	3.786	0	82.5	4.294	3.636	0	02:01
13/02/2016 04:00	14.12	13.06	271.9	8.38	12.72	270	5.625	12.72	03:53	269.2	3.605	0	80.7	3.752	3.35	0	03:01
13/02/2016 05:00	14.13	13.01	276.2	8.24	11.59	270	8.57	13.07	04:12	272.1	3.705	0	80.1	3.885	3.513	0	04:01
13/02/2016 06:00	14.13	12.97	271	10.85	16.21	270	8.58	16.21	06:00	276.3	3.727	0	81.7	3.919	3.565	0	05:01
13/02/2016 07:00	14.14	12.93	270.4	11.75	16.24	270	10.1	16.24	07:00	262.3	3.743	0	85.4	4.04	3.651	0	06:01
13/02/2016 08:00	14.13	12.88	270.4	11.23	19.16	270	11.31	19.99	07:49	278.4	3.812	0	87.2	3.89	3.591	0	07:01
13/02/2016 09:00	14.14	12.84	274.6	13.26	22.5	270	13.06	22.66	08:41	274.8	4.237	0	82.2	4.397	3.796	0	08:01
13/02/2016 10:00	14.14	12.79	275.2	13.62	26.6	270	13.65	26.6	09:57	270.5	4.695	0	78.3	4.714	4.222	0	09:01
13/02/2016 11:00	14.14	12.75	275.7	15.77	28.97	280	13.72	28.97	10:57	274.8	4.499	0.215	81.8	4.804	4.497	1.29	10:43
13/02/2016 12:00	14.14	12.68	271.3	14.78	22.34	270	14.14	27.05	11:30	272.2	4.496	0.215	85.5	4.703	4.475	1.29	11:28
13/02/2016 13:00	14.14	12.66	268.9	12.44	23.23	270	14.15	25.48	12:26	273.6	4.946	0.215	82.9	5.064	4.514	1.29	12:06
13/02/2016 14:00	14.14	12.64	259.1	12.14	19.96	270	12.67	24.36	13:29	249.7	4.829	0	83.7	5	4.714	0	13:01
13/02/2016 15:00	14.13	12.64	246.9	10.06	17.65	250	10.44	22.01	14:50	240.7	5.242	0	79.9	5.251	4.822	0	14:01
13/02/2016 16:00	14.14	12.61	238.9	8.93	14.83	250	9.65	17.62	15:10	245.3	5.236	0	82.3	5.466	5.188	0	15:01
13/02/2016 17:00	14.14	12.59	214.8	9.42	14.61	230	9.93	18.2	16:29	231.7	5.091	0.215	83.4	5.253	5.026	1.29	16:55
13/02/2016 18:00	14.14	12.57	213	8.52	14.19	220	7.91	15.38	17:15	206	5.018	0.215	85.1	5.33	4.866	1.29	17:01
13/02/2016 19:00	14.15	12.55	206.7	8.77	14.38	210	8.8	18.07	18:36	198.2	4.918	0.215	85.4	5.19	4.876	1.29	18:58
13/02/2016 20:00	14.14	12.53	199.9	8.25	15.38	200	8.04	15.92	19:43	206.4	4.708	0.43	87.3	5.03	4.691	1.29	19:01
13/02/2016 21:00	14.14	12.55	200.8	8.8	14.7	200	8.54	18.97	20:40	193.5	4.581	0.43	87.6	4.874	4.559	1.29	20:07
13/02/2016 22:00	14.14	12.57	210.6	10.22	16.11	210	8.69	17.97	21:35	210.2	4.478	0.215	87.6	4.757	4.44	1.29	21:13
13/02/2016 23:00	14.14	12.55	206.6	6.422	11.37	210	7.93	16.37	22:04	212.3	4.597	0	86.9	4.672	4.383	0	22:01
14/02/2016 00:00	14.14	12.57	204.5	6.741	11.59	200	6.009	12.78	23:30	204	4.481	0.215	84.9	4.807	4.437	1.29	23:48
14/02/2016 01:00	14.14	12.59	208.5	6.983	11.14	210	7.46	15.31	00:40	206.8	4.525	0	84.3	4.642	4.375	0	00:01
14/02/2016 02:00	14.14	12.59	206.9	6.014	10.98	210	5.897	11.47	01:36	224.4	4.468	0.645	87.2	4.592	4.3	1.29	01:16
14/02/2016 03:00	14.14	12.61	202.5	6.446	12.04	200	6.735	14.54	02:50	190.1	4.263	0.645	86.6	4.527	4.132	1.29	02:01
14/02/2016 04:00	14.14	12.64	210.8	6.349	11.63	210	6.16	11.69	03:19	222.4	4.095	0.43	85.8	4.39	4.095	2.58	03:10
14/02/2016 05:00	14.14	12.64	211.1	6.945	10.89	210	6.951	13.49	04:02	198.8	4.046	0	85.4	4.346	3.986	0	04:01
14/02/2016 06:00	14.14	12.64	208	8.09	15.15	210	6.76	15.15	06:00	206.9	3.717	0	84.2	4.183	3.717	0	05:01
14/02/2016 07:00	14.14	12.59	206.9	8.87	14.74	210	9.5	17.81	06:30	205.4	3.514	0	84.7	3.824	3.398	0	06:01
14/02/2016 08:00	14.14	12.5	210.5	10.41	18.04	210	10.44	20.89	07:45	209.9	3.753	0	83.9	3.899	3.494	0	07:01
14/02/2016 09:00	14.15	12.44	209.3	7.58	15.51	210	9.44	17.78	08:43	211.2	4.279	0	78.8	4.551	3.759	0	08:01
14/02/2016 10:00	14.15	12.39	217.2	8.18	14.93	210	8.55	18.01	09:32	219.6	5.573	0	74.9	5.594	4.256	0	09:01
14/02/2016 11:00	14.15	12.41	216.3	10.99	19.06	210	10.2	23.07	10:39	213.9	5.595	0	72	5.845	5.273	0	10:01
14/02/2016 12:00	14.14	12.46	204.3	12.73	22.75	210	11.21	22.75	11:51	206	6.076	0	68.29	6.383	5.592	0	11:01
14/02/2016 13:00	14.14	12.5	205.8	11.72	22.46	210	12.62	27.63	12:48	210.6	6.61	0	57.45	6.707	5.951	0	12:01
14/02/2016 14:00	14.14	12.57	202	12.66	24.68	200	13.44	25.77	13:22	198.2	6.431	0	60.25	6.61	6.235	0	13:01
14/02/2016 15:00	14.14	12.66	191.1	7.38	15.12	200	11.28	23.52	14:35	201.7	6.548	0	55.28	6.712	6.061	0	14:01
14/02/2016 16:00	14.14	12.75	190.6	11.14	22.85	190	11.49	25.93	15:24	173.4	5.582	0	55.2	6.432	5.492	0	15:01
14/02/2016 17:00	14.14	12.86	183.9	12.91	24.45	190	12.01	25.41	16:12	185	5.089	0	50.58	5.712	5.089	0	16:01
14/02/2016 18:00	14.13	12.9	189.2	10.48	24.68	190	10.62	24.68	17:56	188.4	4.606	0	52.9	5.167	4.57	0	17:01
14/02/2016 19:00	14.14	12.9	185.6	10.74	20.92	190	9.81	21.31	18:33	186.7	4.105	0	54.87	4.607	4.057	0	18:01
14/02/2016 20:00	14.14	12.86	181.1	11.21	23.3	190	10.95	23.3	19:57	188.7	3.722	0	60.49	4.128	3.687	0	19:01
14/02/2016 21:00	14.14	12.81	184.7	11.12	22.46	180	11.37	23.59	20:38	170.4	3.68	0	64.06	3.792	3.62	0	20:01
14/02/2016 22:00	14.14	12.75	186.2	11.14	19.55	190	10.48	22.08	21:17	191.1	3.108	0	71.8	3.708	3.108	0	21:01
14/02/2016 23:00	14.14	12.73	176.8	8.53	19.35	180	9.16	21.92	22:19	181.3	2.85	0	73.9	3.438	2.757	0	22:01
15/02/2016 00:00	14.14	12.68	177.7	6.814	12.59	180	8.31	18.46	23:21	187.8	2.332	0	78.1	2.803	2.332	0	23:01
15/02/2016 01:00	14.14	12.64	153.3	7.58	15.35	160	7.62	16.63	00:41	156.6	2.17	0	77.9	2.4	2.17	0	00:01
15/02/2016 02:00	14.15	12.57	170.1	8.03	15.31	160	8.91	17.81	01:02	151.3	1.909	0	79.4	2.157	1.876	0	01:01
15/02/2016 03:00	14.14	12.53	182.1	11.48	20.57	180	10.55	22.37	02:50	186.2	1.771	0	81.7	2.034	1.653	0	02:01
15/02/2016 04:00	14.15	12.46	170.6	8.78	20.28	180	9.88	20.51	03:13	181.4	1.656	0	83.5	1.943	1.656	0	03:01
15/02/2016 05:00	14.15	12.37	163.5	8.19	15.73	170	8.05	20.64	04:07	184.5	1.761	0	83.3	1.761	1.552	0	04:01
15/02/2016 06:00	14.16	12.28	166.3	8.44	16.02	170	8.27	16.02	06:00	169.3	1.766	0	82.9	1.808	1.706	0	05:01
15/02/2016 07:00	14.16	12.22	166.9	9.33	20.35	170	8.97	20.35	06:55	177.9	1.852	0	85.1	1.899	1.669	0	06:01
15/02/2016 08:00	14.16	12.15	173.8	8.37	15.57	170	9.33	22.37	07:48	165	2.539	0	82.8	2.572	1.853	0	07:01
15/02/2016 09:00	14.16	12.06	161.3	10.75	17.24	170	10.05	22.11	08:49	155.6	2.966	0	81.1	2.966	2.528	0	08:01
15/02/2016 10:00	14.16	12.02	176.7	12.26	22.21	170	10.8	22.21	09:54	180.7	3.648	0	74.7	3.707	2.893	0	09:01
15/02/2016 11:00	14.16	12.04	163.8	13.33	21.69	170	12.29	23.55	10:36	167.5	4.468	0	68.97	4.546	3.562	0	10:01
15/02/2016 12:00	14.16	12.15	182	12.85	21.73	190	11.95	26.06	11:03	178.2	5.173	0	66.59	5.551	4.422	0	11:01
15/02/2016 13:00	14.15	12.33	173.4	13.06	24.8	180	11.72	24.8	12:53	169	6.043	0	61.39	6.332	5.245	0	12:01
15/02/2016 14:00	14.14	12.48	179.3	12.23	22.37	180	11.3	23.81	13:49	186.9	5.961	0	59.76	6.495	5.771	0	13:01
15/02/2016 15:00	14.14	12.61	188.1	10.44	20.25	190	10.35	24	14:02	182.1	6.422	0	57.32	6.867	5.987	0	14:01
15/02/2016 16:00	14.14	12.75	177.9	9.26	16.95	180	10.17	23.84	15:24	192.1	6.327	0	57.69	6.592	6.204	0	15:01
15/02/2016 17:00	14.14	12.84	178.2	8.21	16.21	180	9.38	19.83	16:26	179.3	6.162	0	59.1	6.51	6.128	0	16:01
15/02/2016 18:00	14.14	12.9	168.9	6.885	12.04	180	7.57	16.53	17:01	178.4	5.663	0	64.13	6.155	5.652	0	17:01
15/02/2016 19:00	14.12	12.95	170.7	6.778	13.07	170	7.32	15.41	18:25	163.7	5.146	0	67.98	5.653	5.146	0	18:01
15/02/2016 20:00	14.13	12.97	165.7	8.47	14.7	160	7.39	16.6	19:02	183.7	4.736	0	72.3	5.13	4.736	0	19:01
15/02/2016 21:00	14.13	12.97	154.4	7.53	12.33	160	8.43	17.88	20:18	151.2	4.314	0	77.6	4.738	4.214	0	20:01
15/02/2016 22:00	14.14	12.95	174.3	7.33	14.42	180	6.472	14.42	22:00	182.8	3.843	0	79.5	4.327	3.843	0	21:01
15/02/2016 23:00	14.13	12.9	171.7	4.534	8.61	180	6.504	14.35	22:13	177.4	3.449	0	82.7	3.871	3.4	0	22:01
15/02/2016 00:00	14.14	12.88	188.1	5.814	11.53	180	5.992	13	23:21	181.1	3.402	0	80.1	3.544	3.352	0	23:01
16/02/2016 01:00	14.13	12.84	179.9	5.712	9.51	180	4.475	9.77	00:22	202.4	3.009	0	80.1	3.386	2.996	0	00:01
16/02/2016 02:00	14.14	12.79	209.6	4.793	10.12	190	3.275	10.12	01:59	208.2	2.752	0	78.3	3.103	2.713	0	01:01
16/02/2016 03:00	14.14	12.7	212.1	4.468	7.78	200	5.073	10.37	02:36	203.6	2.354	0	80.6	2.728	2.314	0	02:01
16/02/2016 04:00	14.14	12.64	350.1	3.165	4.571	180	1.826	5.789	03:01	215.5	1.797	0	82.7	2.332	1.795	0	03:01
16/02/2016 05:00	14.14	12.57	344.2	0.895	1.556	330	1.295	3.448	04:02	316.7	1.296	0	84.2	1.995	1.287	0	04:01
16/02/2016 06:00	14.15	12.46	6.354	2.116	2.679	360	0.662	2.679	05:52	25.76	1.14	0	85.7	1.457	1.106	0	05:01
16/02/2016 07:00	14.16	12.37	47.95	2.517	3.448	60	2.471	5.02	06:25	62.11	0.336	0	89.9	1.264	0.315	0	06:01
16/02/2016 08:00	14.16	12.28	43.85	3.616	5.372	70	2.692	5.372	07:51	34.11	0.357	0	90.7	0.503	0.274	0	07:01
16/02/2016 09:00	14.16	12.17	69.3	2.813	4.282	70	3.15	5.404	08:41	66.02	1.227	0	89.6	1.306	0.363	0	08:01
16/02/2016 10:00	14.16	12.13	17.54	2.174	3.769	50	2.515	5.501	09:36	48.17	3.082	0	79.6	3.156	1.301	0	09:01
16/02/2016 11:00	14.16	12.15	355.4	4.306	7.42	340	3.04	7.42	11:00	2.951	5.898	0	69.83	5.936	3.332	0	10:01
16/02/2016 12:00	14.15	12.24	18.09	5.874	10.02	10	6.425	13.07	11:43	30.15	7.13	0	57.93	7.13	5.19	0	11:01
16/02/2016 13:00	14.15	12.41	31.95	8.91	13.65	30	8.24	13.65	12:53	44.24	6.662	0	56.3	7.27	6.217	0	12:01
16/02/2016 14:00	14.14	12.61	29.75	9.62	14.25	360	9.12	15.63	13:35	3.805	7.59	0	55.08	7.87	6.755	0	13:01
16/02/2016 15:00	14.14	12.79	16.98	10.5	15.86	10	10.04	16.79	14:10	14.87	7.5	0	55.38	7.8	7.21	0	14:01
16/02/2016 16:00	14.13	12.99	19.14	11.77	17.01	20	9.77	17.01	15:52	23.08	7.18	0	56.1	7.83	7.05	0	15:01
16/02/2016 17:00	14.12	13.13	18.92	9.26	16.76	20	9.67	16.76	16:52	19.87	6.457	0	60.64	7.23	6.457	0	16:01
16/02/2016 18:00	14.12	13.24	7.72	8.75	12.62	10	8.35	13.49	17:03	23.17	5.742	0	66.37	6.462	5.721	0	17:01
16/02/2016 19:00	14.12	13.28	13.66	5.813	9.16	10	6.094	10.76	18:02	8.85	5.267	0	70.5	5.758	5.253	0	18:01
16/02/2016 20:00	14.11	13.51	347.5	4.516	6.334	360	5.877	9.48	19:09	356.1	4.561	0	73.1	5.223	4.558	0	19:01
16/02/2016 21:00	14.12	13.33	344.4	3.388	4.378	350	4.005	7.36	20:31	349.4	4.373	0	76.5	4.671	4.247	0	20:01
16/02/2016 22:00	14.12	13.26	337.5	6.014	8.77	340	4.603	8.77	21:51	339	3.742	0	81.5	4.325	3.711	0	21:01
16/02/2016 23:00	14.13	13.17	336	4.84	6.591	340	5.111	7.65	22:50	332.5	3.54	0	83.1	3.768	3.419	0	22:01
17/02/2016 00:00	14.13	13.08	333.4	4.391	6.623	340	4.598	7.04	23:30	345.1	3.71	0	80.1	3.866	3.542	0	23:01
17/02/2016 01:00	14.12	13.01	327.7	5.109	7.07	340	5.264	8.8	00:11	332.2	3.905	0	76.7	4.025	3.643	0	00:01
17/02/2016 02:00	14.14	12.93	335.7	5.585	8.1	340	5.256	8.23	01:49	342.3	3.911	0	74.5	4.118	3.488	0	01:01
17/02/2016 03:00	14.14	12.84	324.8	6.178	7.91	330	5.432	7.91	02:53	323.3	3.626	0	74.9	3.91	3.626	0	02:01
17/02/2016 04:00	14.14	12.75	348.6	4.426	5.757	340	5.394	8.45	03:17	334.1	3.62	0	74	3.724	3.501	0	03:01
17/02/2016 05:00	14.14	12.68	346.3	5.672	7.04	350	4.72	8	04:48	0.875	4.183	0	71.5	4.286	3.616	0	04:01
17/02/2016 06:00	14.14	12.61	7.02	6.445	8.8	10	5.988	8.93	05:45	9.38	4.416	0	69.52	4.537	3.875	0	05:01
17/02/2016 07:00	14.14	12.53	352.6	4.836	6.88	360	6.177	9.73	06:25	0.866	4.308	0	69.35	4.504	4.253	0	06:01
17/02/2016 08:00	14.15	12.44	326.6	6.338	9.64	330	5.707	9.64	07:58	334.6	4.15	0	71.1	4.303	3.828	0	07:01
17/02/2016 09:00	14.15	12.33	22.59	7.78	13	10	6.649	15.99	08:47	15.81	5.503	0	64.8	5.503	4.166	0	08:01
17/02/2016 10:00	14.16	12.26	26.12	9.8	17.59	20	9.43	17.59	09:59	30.14	5.808	0	61.87	5.843	5.495	0	09:01
17/02/2016 11:00	14.16	12.19	31.51	10.97	19.32	20	10.99	21.28	10:21	21.64	5.961	0	59.44	6.161	5.728	0	10:01
17/02/2016 12:00	14.15	12.15	17.02	8.96	15.22	10	11.11	19.87	11:31	6.95	6.926	0	58.39	6.926	5.907	0	11:01
17/02/2016 13:00	14.16	12.19	38.1	10.7	16.21	10	10.88	18.97	12:20	3.42	6.518	0	64.73	6.871	6.426	0	12:01
17/02/2016 14:00	14.15	12.24	10.84	8.89	13.97	20	10.51	17.78	13:37	17.12	6.333	0	69.36	6.526	6.256	0	13:01
17/02/2016 15:00	14.14	12.3	11.02	8.41	17.75	10	8.56	17.75	14:59	2.465	6.377	0	72.6	6.486	6.253	0	14:01
17/02/2016 16:00	14.15	12.35	17.34	7.26	14.51	20	8.37	15.83	15:15	17.93	6.309	0	74.8	6.455	6.271	0	15:01
17/02/2016 17:00	14.14	12.37	17.18	7.64	11.56	10	7.72	13.93	16:27	31.15	6.005	0	80	6.371	6.005	0	16:01
17/02/2016 18:00	14.14	12.41	19.99	4.173	7.71	20	6.65	13.32	17:11	25.94	5.848	0	82.5	6.072	5.848	0	17:01
17/02/2016 19:00	14.14	12.44	24	4.034	7.46	30	4.877	9.35	18:37	35.7	5.349	0.86	89.6	5.832	5.337	1.29	18:04
17/02/2016 20:00	14.15	12.46	352.6	5.666	7.65	10	4.875	8.8	19:08	22.75	5.023	1.075	91.7	5.318	5.01	1.29	19:01
17/02/2016 21:00	14.15	12.46	23.15	6.89	12.33	20	6.916	12.68	20:14	15.38	4.878	1.075	91	5.131	4.878	2.58	20:09
17/02/2016 22:00	14.14	12.44	19.9	8.31	12.88	20	8.05	15.47	21:43	11.68	4.662	0.645	89.8	4.941	4.63	1.29	21:04
17/02/2016 23:00	14.14	12.41	16.93	6.197	9.32	20	7.38	13.74	22:33	19.86	4.672	0.43	90.8	4.736	4.628	1.29	22:02
18/02/2016 00:00	14.15	12.39	41.07	7.09	10.44	30	6.989	12.07	23:02	20.26	4.646	0.215	91	4.718	4.587	1.29	23:18
18/02/2016 01:00	14.15	12.35	44.91	10.32	15.31	40	9.11	15.38	00:40	44.47	4.302	0.215	92.8	4.69	4.302	1.29	00:21
18/02/2016 02:00	14.16	12.26	75.2	8.03	12.04	50	8.94	18.55	01:18	50.66	4.15	0.215	93	4.367	4.064	1.29	01:29
18/02/2016 03:00	14.15	12.22	92.7	7.03	10.76	90	8.34	15.76	02:18	95.5	4.204	0.43	94.2	4.205	4	1.29	02:04
18/02/2016 04:00	14.15	12.22	151.4	5.959	11.4	140	6.811	15.15	03:48	148.5	4.003	0	90.3	4.329	3.978	0	03:01
18/02/2016 05:00	14.16	12.22	157.6	7.28	13.81	150	8.3	17.49	04:16	143.4	3.851	0	91.6	4.081	3.634	0	04:01
18/02/2016 06:00	14.16	12.19	163.6	7.21	12.75	160	7.12	14.67	05:48	154.4	4.062	0	88.4	4.135	3.854	0	05:01
18/02/2016 07:00	14.15	12.19	147.1	5.851	11.4	160	7.22	13.87	06:39	144.4	4.181	0	86.7	4.195	4.013	0	06:01
18/02/2016 08:00	14.16	12.19	128.2	5.338	10.92	130	5.887	12.36	07:39	155.1	4.489	0	85.9	4.489	4.101	0	07:01
18/02/2016 09:00	14.15	12.17	135.9	6.206	11.75	140	7.39	15.25	08:27	138.5	4.745	0	84.8	4.745	4.368	0	08:01
18/02/2016 10:00	14.16	12.15	142.8	6.366	12.88	140	6.684	15.09	09:02	155.1	4.895	0	79.2	5.122	4.377	0	09:01
18/02/2016 11:00	14.16	12.17	147.8	8.42	14	130	6.387	14	10:59	157.4	5.518	0	70.3	6.164	4.82	0	10:01
18/02/2016 12:00	14.15	12.26	181.2	5.749	15.09	170	6.496	15.09	11:58	182.4	6.58	0	63.28	7.1	5.531	0	11:01
18/02/2016 13:00	14.14	12.39	138.4	6.427	12.46	170	6.18	12.62	12:21	183.1	7.45	0	62.97	7.45	6.368	0	12:01
18/02/2016 14:00	14.13	12.61	172.6	5.584	9.89	170	6.937	14.9	13:36	168.6	8.23	0	52.11	8.23	6.814	0	13:01
18/02/2016 15:00	14.13	12.86	139.2	6.335	10.18	140	7.39	15.73	14:26	138.5	7.96	0	50.36	8.59	7.35	0	14:01
18/02/2016 16:00	14.12	13.06	127	5.998	11.98	110	6.704	13.2	15:16	122.3	7.84	0	48.6	8.63	7.37	0	15:01
18/02/2016 17:00	14.12	13.24	146.6	6.561	11.59	120	7.13	13.04	16:18	122.8	7.47	0	43.9	8.1	7.38	0	16:01
18/02/2016 18:00	14.12	13.35	114.6	6.275	8.87	110	5.601	11.4	17:15	114.1	7.01	0	43.11	7.63	7	0	17:01
18/02/2016 19:00	14.12	13.42	72.8	3.948	5.212	100	4.311	8.51	18:20	110.4	6.652	0	45.48	7.08	6.652	0	18:01
18/02/2016 20:00	14.12	13.44	61.08	4.362	5.918	60	4.498	7.42	19:03	51.49	5.762	0	53.9	6.607	5.752	0	19:01
18/02/2016 21:00	14.12	13.42	66.47	4.595	6.847	60	4.62	6.847	20:54	72.2	5.016	0	59.69	5.767	5.012	0	20:01
18/02/2016 22:00	14.12	13.37	67.54	6.014	8.61	60	5.242	8.61	21:52	62.96	4.464	0	64.3	5.004	4.464	0	21:01
18/02/2016 23:00	14.12	13.3	68.18	5.306	6.815	60	5.674	8.64	22:07	69.52	3.916	0	69.95	4.439	3.899	0	22:01
19/02/2016 00:00	14.12	13.24	64.06	5.885	8.1	60	5.405	8.16	23:46	66.3	3.541	0	73.9	3.917	3.526	0	23:01
19/02/2016 01:00	14.12	13.17	62.7	4.846	7.58	70	5.628	9.28	00:02	57.2	3.079	0	79.8	3.551	3.079	0	00:01
19/02/2016 02:00	14.13	13.1	65.35	4.344	6.495	60	4.958	8.03	01:05	61.15	2.751	0	83.5	3.108	2.751	0	01:01
19/02/2016 03:00	14.12	13.01	63.64	4.769	7.3	70	5.275	7.68	02:08	68.65	2.574	0	86.1	2.738	2.52	0	02:01
19/02/2016 04:00	14.14	12.93	52.9	5.314	7.07	50	5.102	8.03	03:17	70.7	2.152	0	87.5	2.585	2.15	0	03:01
19/02/2016 05:00	14.14	12.84	78.5	5.488	7.75	50	5.027	7.75	04:55	76.7	2.028	0	88.8	2.178	2.015	0	04:01
19/02/2016 06:00	14.14	12.75	63.18	5.265	7.52	70	3.677	7.52	05:59	68.17	2.348	0	88.4	2.348	2.009	0	05:01
19/02/2016 07:00	14.14	12.64	41.52	3.293	4.346	50	3.539	6.591	06:15	56.62	2.327	0	88.1	2.346	2.172	0	06:01
19/02/2016 08:00	14.14	12.55	40.32	3.569	4.795	40	2.66	5.116	07:47	48.99	2.744	0	85.5	2.744	2.306	0	07:01
19/02/2016 09:00	14.15	12.46	29	3.53	6.944	30	3.722	7.91	08:49	19.43	4.569	0	78.4	4.569	2.776	0	08:01
19/02/2016 10:00	14.15	12.39	45.06	7.94	11.69	50	6.034	11.69	09:57	51.19	6.178	0	75	6.178	4.541	0	09:01
19/02/2016 11:00	14.15	12.33	44.43	11.4	17.08	40	9	17.94	10:47	38.82	7.82	0.215	66.84	7.84	6.238	1.29	10:44
19/02/2016 12:00	14.15	12.33	42	11.6	18.01	50	11.23	19.13	11:14	42.43	8.35	0	66.41	8.95	7.63	0	11:01
19/02/2016 13:00	14.14	12.46	53.2	13.19	21.02	40	12.24	22.3	12:30	52.78	8.75	0	62.23	9.09	8.41	0	12:01
19/02/2016 14:00	14.14	12.59	33.2	12.47	19.16	30	12.38	20.92	13:32	45.7	9.46	0	62.05	9.54	8.74	0	13:01
19/02/2016 15:00	14.13	12.77	23.4	11.51	17.27	30	11.55	21.95	14:01	48.38	9.66	0	61.19	9.94	9.2	0	14:01
19/02/2016 16:00	14.13	12.93	38.63	14.9	23.36	30	13.3	23.36	15:58	33.53	8.65	0	73.4	9.85	8.6	0	15:01
19/02/2016 17:00	14.13	13.04	27.24	11.26	19.87	30	11.84	21.73	16:08	39.14	8.25	0	79.4	8.73	8.14	0	16:01
19/02/2016 18:00	14.12	13.1	25.83	12.4	19.13	20	12.65	22.27	17:25	19.6	8.11	0	83.6	8.26	8.08	0	17:01
19/02/2016 19:00	14.12	13.15	22.44	15	25.32	20	13.28	25.32	18:55	21	8.02	0	88	8.14	7.99	0	18:01
19/02/2016 20:00	14.12	13.15	24.14	14.13	25.99	30	14.96	28.17	19:39	30.83	8.26	0	87.3	8.27	8.04	0	19:01
19/02/2016 21:00	14.13	13.15	33.3	13.34	22.3	30	14.22	30.13	20:01	24.62	8.45	0	87.7	8.45	8.22	0	20:01
19/02/2016 22:00	14.13	13.17	43.24	13.4	22.56	40	13.82	24.64	21:20	38.61	8.92	0	89.7	8.93	8.44	0	21:01
19/02/2016 23:00	14.12	13.17	38.6	12.5	18.46	40	12.82	24.64	22:43	41.83	9.39	0	91	9.39	8.88	0	22:01
20/02/2016 00:00	14.12	13.22	46.12	12.95	18.49	40	12.92	21.21	23:10	39.18	9.85	0	89.2	9.85	9.4	0	23:01
20/02/2016 01:00	14.12	13.24	52.38	13.31	19.16	50	12.6	19.67	00:09	42.6	10.17	0	89.6	10.17	9.85	0	00:01
20/02/2016 02:00	14.12	13.26	54.12	11.15	17.01	60	12.28	21.47	01:14	69.35	10.01	0	88.9	10.43	10.01	0	01:01
20/02/2016 03:00	14.11	13.3	66.86	12.5	19.74	70	10.95	19.74	02:52	65.35	10.39	0	82.7	10.42	9.87	0	02:01
20/02/2016 04:00	14.12	13.35	80.1	11.49	17.24	70	11.41	19.74	03:47	80.2	10.33	0	79.1	10.47	10.33	0	03:01
20/02/2016 05:00	14.12	13.39	72.9	12.71	18.3	80	12.6	21.82	04:19	76.5	9.89	0	78.4	10.32	9.89	0	04:01
20/02/2016 06:00	14.12	13.42	75	10.52	16.18	80	11.52	21.05	05:29	82.8	9.79	0	77.8	9.97	9.75	0	05:01
20/02/2016 07:00	14.12	13.42	67.34	11.55	18.39	70	11.74	22.78	06:22	75.6	9.68	0	77.9	9.82	9.61	0	06:01
20/02/2016 08:00	14.12	13.37	68.25	11.01	17.91	70	11.71	21.85	07:09	65.03	9.67	0	80.8	9.74	9.59	0	07:01
20/02/2016 09:00	14.11	13.35	62.87	11.74	18.42	60	11.7	20.09	08:36	55.17	10.05	0	80.6	10.05	9.66	0	08:01
20/02/2016 10:00	14.11	13.33	76.1	13.07	21.5	70	13	21.76	09:39	66.86	11.02	0	69.33	11.03	10.05	0	09:01
20/02/2016 11:00	14.12	13.35	74.5	18.72	25.93	80	17.06	27.92	10:14	84.5	11.63	0	62.88	11.63	11.02	0	10:01
20/02/2016 12:00	14.12	13.42	73.4	13.34	22.11	80	15	26.5	11:14	78.6	11.69	0	62.86	11.93	11.6	0	11:01
20/02/2016 13:00	14.12	13.48	63.33	14.98	23.97	70	15.19	27.88	12:37	63.63	11.18	0	76.6	11.66	11.18	0	12:01
20/02/2016 14:00	14.11	13.55	58.48	13.65	23.04	60	14.06	26.7	13:22	55.18	10.7	0.215	89.7	11.17	10.34	1.29	13:57
20/02/2016 15:00	14.11	13.62	60.38	16.59	27.75	60	15.34	28.46	14:13	69.37	11	0.43	90.9	11	10.73	1.29	14:01
20/02/2016 16:00	14.1	13.69	64.07	14.76	22.78	70	15.24	27.15	15:24	71.9	11.31	0.215	91.7	11.31	11	1.29	15:01
20/02/2016 17:00	14.11	13.73	69.26	16.44	25.77	70	16.46	27.82	16:04	72.2	12.04	0.215	90.1	12.04	11.32	1.29	16:05
20/02/2016 18:00	14.1	13.8	75.5	18.43	28.01	70	18.14	31.57	17:24	71.1	12.31	0	87.1	12.44	12.03	0	17:01
20/02/2016 19:00	14.1	13.91	82	21.68	35.93	80	19.18	35.93	18:52	93.4	12.68	0	83.1	12.72	12.29	0	18:01
20/02/2016 20:00	14.1	14	83	19.06	29.61	80	21.61	40.04	19:26	87.6	12.65	0	82.8	12.95	12.52	0	19:01
20/02/2016 21:00	14.09	14.09	82	20.33	32.73	80	20.4	34.52	20:28	81.4	12.82	0	78.5	12.86	12.6	0	20:01
20/02/2016 22:00	14.09	14.16	84.3	22.96	32.98	90	20.55	33.56	21:35	96.1	12.93	0	76.8	12.95	12.75	0	21:01
20/02/2016 23:00	14.09	14.25	73.9	15.42	24.36	80	16.96	30.29	22:05	76.6	12.91	0	77.3	12.96	12.85	0	22:01
21/02/2016 00:00	14.09	14.32	67.15	15.4	24.55	70	15.68	29.33	23:01	70.2	13.02	0	76.6	13.11	12.93	0	23:01
21/02/2016 01:00	14.07	14.41	71.9	17.5	29.17	70	15.74	29.45	00:50	74.2	13.02	0	76.3	13.09	12.94	0	00:01
21/02/2016 02:00	14.09	14.47	69.96	15.34	30.35	70	16.47	32.95	01:26	81.6	12.71	0	78.6	13.04	12.71	0	01:01
21/02/2016 03:00	14.08	14.54	66	11.05	16.5	70	14.18	27.56	02:15	80.5	12.19	0	82.3	12.73	12.19	0	02:01
21/02/2016 04:00	14.08	14.62	74.6	11.55	18.36	70	12.78	21.21	03:45	76.3	11.87	0	86.8	12.18	11.71	0	03:01
21/02/2016 05:00	14.08	14.67	60.5	13.14	20.96	60	11.81	20.96	04:58	57.18	11.57	0	90.3	11.89	11.57	0	04:01
21/02/2016 06:00	14.08	14.69	60.5	13.71	21.25	60	12.52	21.69	05:06	60.15	11.78	0	91.5	11.78	11.54	0	05:01
21/02/2016 07:00	14.09	14.69	58.97	13.48	22.18	70	14.96	26.44	06:17	69.22	12.17	0	86.5	12.17	11.78	0	06:01
21/02/2016 08:00	14.08	14.71	60.1	16.44	26.44	70	15.02	26.6	07:39	81.5	12.73	0	81	12.73	12.2	0	07:01
21/02/2016 09:00	14.07	14.73	57.55	16.17	28.14	60	15.31	28.14	08:58	45.78	12.98	0	80	13	12.73	0	08:01
21/02/2016 10:00	14.08	14.76	63.61	14.73	22.72	60	15.39	30.9	09:16	52.99	13.12	0	79.9	13.12	12.98	0	09:01
21/02/2016 11:00	14.07	14.78	57.46	14.06	27.24	60	15.37	28.14	10:24	75.4	13.19	0	79.5	13.34	13.11	0	10:01
21/02/2016 12:00	14.07	14.84	70.8	20.14	30.45	60	17.69	30.45	11:54	73	13.71	0	77.4	13.71	13.18	0	11:01
21/02/2016 13:00	14.07	14.91	69.39	21.8	38.79	70	19.05	38.79	12:58	63.42	14.29	0	75.3	14.29	13.72	0	12:01
21/02/2016 14:00	14.07	14.98	70.9	22.44	30.71	70	22.49	39.56	13:16	70.3	14.64	0	74.8	14.66	14.29	0	13:01
21/02/2016 15:00	14.06	15.09	61.82	18.14	30.22	70	18.77	32.6	14:39	72.5	15.17	0	73.2	15.24	14.69	0	14:01
21/02/2016 16:00	14.06	15.23	71.9	19.89	34.2	70	20.32	34.91	15:16	69.69	14.75	0	76.6	15.17	14.59	0	15:01
21/02/2016 17:00	14.05	15.35	61.18	18.74	30.77	70	19.13	32.02	16:45	74.4	14.99	0	73.6	15.06	14.79	0	16:01
21/02/2016 18:00	14.05	15.44	53.97	17.64	27.53	60	18.08	29.71	17:17	64.93	13.99	0	77.6	14.99	13.99	0	17:01
21/02/2016 19:00	14.05	15.51	60.73	19.53	27.72	60	17.92	29.87	18:38	60.14	13.35	0	78.4	13.98	13.34	0	18:01
21/02/2016 20:00	14.05	15.53	61.78	17.25	26.79	60	17.37	28.24	19:07	64.03	13.2	0	76.3	13.37	13.13	0	19:01
21/02/2016 21:00	14.05	15.53	61.12	15.67	28.33	60	16.84	29.49	20:16	66.06	12.82	0	78	13.22	12.82	0	20:01
21/02/2016 22:00	14.05	15.53	69.91	15.46	25.06	70	15.66	27.31	21:01	71	12.55	0	80.8	12.84	12.53	0	21:01
21/02/2016 23:00	14.05	15.53	67.67	17.63	27.11	70	16.26	28.36	22:33	62.06	12.41	0	82.4	12.53	12.28	0	22:01
22/02/2016 00:00	14.05	15.48	73.6	16.8	26.34	70	16.98	27.43	23:43	65.32	12.61	0	80.4	12.63	12.41	0	23:01
22/02/2016 01:00	14.05	15.48	69.2	15.1	22.18	70	15.54	29.74	00:12	68.38	12.01	0	85.9	12.63	11.9	0	00:01
22/02/2016 02:00	14.05	15.48	71.4	13.15	22.91	70	13.8	23.65	01:40	68.48	11.67	0	87.4	12.07	11.67	0	01:01
22/02/2016 03:00	14.05	15.46	66.11	12.59	20.6	70	12.95	27.34	02:03	74.6	11.3	0	91.3	11.65	11.24	0	02:01
22/02/2016 04:00	14.05	15.46	71.1	11.79	20.32	70	12.68	23.49	03:06	65.47	11.47	0	89.2	11.48	11.3	0	03:01
22/02/2016 05:00	14.05	15.46	71.2	11.84	17.14	70	11.67	19.29	04:43	65.79	11.49	0	87.6	11.56	11.41	0	04:01
22/02/2016 06:00	14.05	15.46	108.1	10.1	18.58	80	10.39	21.69	05:29	71.2	9.9	2.795	92.6	11.48	9.81	10.32	05:48
22/02/2016 07:00	14.05	15.48	121.1	10.48	17.59	120	8.45	17.59	07:00	132	8.82	1.29	92	9.97	8.82	3.87	06:36
22/02/2016 08:00	14.05	15.48	106.7	6.81	11.37	110	7.08	16.56	07:06	125.8	8.9	0.645	88	9.02	8.56	1.29	07:09
22/02/2016 09:00	14.05	15.46	111.8	5.284	8.61	100	6.991	15.57	08:33	110.7	8.95	0	83.9	9.12	8.75	0	08:01
22/02/2016 10:00	14.05	15.41	86.9	9.58	15.28	90	8.36	15.28	09:57	97.6	8.76	0.43	83.7	8.99	8.6	1.29	09:11
22/02/2016 11:00	14.05	15.39	110.6	8.14	11.98	120	8.21	17.59	10:28	124.1	8.14	0.43	80.3	8.84	7.88	1.29	10:01
22/02/2016 12:00	14.06	15.37	110.1	8.93	14.74	110	8.87	15.15	11:45	116.1	8.33	0	72	8.58	8.11	0	11:01
22/02/2016 13:00	14.06	15.32	115	7.25	12.43	110	7.65	14.42	12:07	110.2	8.92	0	65.73	8.92	8.39	0	12:01
22/02/2016 14:00	14.06	15.3	108.6	7.82	16.28	100	9.03	17.65	13:25	96.1	9.17	0	61.1	9.54	8.92	0	13:01
22/02/2016 15:00	14.06	15.3	111.3	10.41	19.06	110	10.89	19.23	14:05	103.2	8.95	0	50.78	9.38	8.82	0	14:01
22/02/2016 16:00	14.06	15.3	134.1	8.52	13.68	120	10.21	17.85	15:07	118	9.05	0	47.29	9.48	8.85	0	15:01
22/02/2016 17:00	14.06	15.32	140.3	9.25	15.67	140	7.97	17.94	16:33	141.7	8.88	0	42.74	9.74	8.87	0	16:01
22/02/2016 18:00	14.06	15.32	134.6	6.186	13.87	120	9.08	17.08	17:03	119.2	8.63	0	44.12	8.92	8.54	0	17:01
22/02/2016 19:00	14.06	15.28	119.5	6.709	12.62	110	8.52	16.02	18:03	118.8	8.45	0	46.29	8.64	8.36	0	18:01
22/02/2016 20:00	14.06	15.23	102	6.856	9.44	130	6.034	12.91	19:07	151.4	8.15	0	46.29	8.47	8.13	0	19:01
22/02/2016 21:00	14.07	15.19	108.8	6.373	11.56	110	6.363	11.56	20:59	111.5	7.98	0	49	8.19	7.98	0	20:01
22/02/2016 22:00	14.06	15.14	113.9	5.039	7.78	110	5.856	11.91	21:43	94.2	7.7	0	52.5	8.13	7.7	0	21:01
22/02/2016 23:00	14.07	15.09	126.3	4.117	7.36	130	6.177	14.06	22:39	114.3	7.37	0	54.2	7.73	7.35	0	22:01
23/02/2016 00:00	14.07	15.05	110.3	5.274	9.25	110	5.36	13.39	23:22	126.3	6.766	0	58.56	7.38	6.766	0	23:01
23/02/2016 01:00	14.07	15.03	116.3	6.049	8.9	120	5.252	10.66	00:21	109.8	6.423	0	61.81	6.951	6.385	0	00:01
23/02/2016 02:00	14.07	15	102.5	5.696	10.25	110	5.544	10.86	01:34	106.9	6.066	0	65.26	6.492	6.066	0	01:01
23/02/2016 03:00	14.06	14.96	90.5	4.55	8.39	110	6.071	11.98	02:07	99.7	6.004	0	68.52	6.239	5.911	0	02:01
23/02/2016 04:00	14.07	14.93	100	6.36	9.8	90	5.787	9.8	03:52	101.3	6.083	0	70.5	6.083	5.858	0	03:01
23/02/2016 05:00	14.07	14.91	99.8	6.023	10.82	100	6.279	10.82	04:57	106.4	5.891	0	71.6	6.076	5.848	0	04:01
23/02/2016 06:00	14.07	14.84	95.7	7.06	10.98	110	7.33	12.39	05:37	109.3	5.887	0	73.2	6.035	5.788	0	05:01
23/02/2016 07:00	14.08	14.78	117.2	6.526	11.3	110	7.5	14.77	06:24	129.7	5.455	0	74.7	5.837	5.399	0	06:01
23/02/2016 08:00	14.08	14.71	119.5	7.55	12.11	110	6.352	12.46	07:14	117	5.772	0	75.6	5.796	5.45	0	07:01
23/02/2016 09:00	14.08	14.67	118.9	6.269	13.65	120	7	15.22	08:30	115.3	6.668	0	72.4	6.91	5.764	0	08:01
23/02/2016 10:00	14.07	14.69	147.2	7.08	12.97	130	8.14	15.67	09:47	140	7.14	0	71.3	7.38	6.529	0	09:01
23/02/2016 11:00	14.08	14.71	146.2	7.68	12.68	150	7.54	16.02	10:03	134.1	7.44	0	66.95	8.19	6.912	0	10:01
23/02/2016 12:00	14.07	14.78	150.2	7.25	11.63	150	7.68	15.54	11:25	151	8.16	0	64.77	8.16	7.27	0	11:01
23/02/2016 13:00	14.07	14.87	180.1	8.81	16.4	170	7.46	16.4	12:55	179.7	8.44	0	61.81	8.93	7.84	0	12:01
23/02/2016 14:00	14.07	15	162.2	5.924	10.98	170	6.698	14.51	13:40	130.8	9.18	0	51.6	9.36	8.12	0	13:01
23/02/2016 15:00	14.06	15.16	166.1	6.067	9.93	160	6.66	14.93	14:10	189.3	8.3	0	55.89	9.23	8.18	0	14:01
23/02/2016 16:00	14.05	15.35	178.6	7.15	13.84	130	6.293	14.29	15:37	138.6	8.73	0	50.58	9.63	8.37	0	15:01
23/02/2016 17:00	14.05	15.48	177	7.73	14.45	180	7.33	15.31	16:30	184.9	8.24	0	48.92	9.41	8.17	0	16:01
23/02/2016 18:00	14.05	15.58	204.3	4.65	9.32	160	5.589	12.75	17:08	187.2	8.05	0	54.19	8.39	7.94	0	17:01
23/02/2016 19:00	14.05	15.62	217.6	5.166	11.18	210	4.234	11.18	18:58	220.3	7.26	0	54.18	8.1	7.26	0	18:01
23/02/2016 20:00	14.05	15.58	225.4	4.197	7.01	230	4.772	8.77	19:05	218.7	6.748	0	54.92	7.4	6.74	0	19:01
23/02/2016 21:00	14.05	15.51	258.7	1.748	4.442	240	2.403	6.366	20:01	234	6.49	0	58.56	6.975	6.49	0	20:01
23/02/2016 22:00	14.05	15.44	317.4	1.738	2.711	270	1.953	4.154	21:37	266.3	6.457	0	62.14	6.634	6.316	0	21:01
23/02/2016 23:00	14.05	15.37	317.4	1.099	2.166	300	2.063	3.897	22:09	278	5.549	0	66.66	6.395	5.314	0	22:01
24/02/2016 00:00	14.07	15.28	320.9	2.051	2.999	320	2.217	3.48	23:20	309	5.111	0	70.7	5.709	5.037	0	23:01
24/02/2016 01:00	14.07	15.14	301.2	0.033	0.851	300	0.609	3.128	00:10	310.2	4.197	0	72	5.098	4.153	0	00:01
24/02/2016 02:00	14.07	15.07	291.3	2.098	3.448	360	0.703	3.448	02:00	279.7	3.936	0	72.2	4.27	3.728	0	01:01
24/02/2016 03:00	14.07	14.98	279.8	2.547	3.192	280	1.268	3.673	02:06	272.9	3.552	0	72.5	3.996	3.264	0	02:01
24/02/2016 04:00	14.07	14.91	265.7	2.799	5.244	280	2.909	5.244	03:51	267.9	3.344	0	74.7	3.627	3.344	0	03:01
24/02/2016 05:00	14.08	14.8	274.8	2.983	4.442	260	2.792	5.565	04:38	258.4	2.706	0	79	3.36	2.672	0	04:01
24/02/2016 06:00	14.09	14.69	264.5	2.622	4.282	270	2.532	5.276	05:03	271.8	2.415	0	80.2	2.875	2.219	0	05:01
24/02/2016 07:00	14.09	14.58	266	2.283	3.801	240	2.388	5.052	06:36	240.3	2.193	0	81.4	2.404	1.89	0	06:01
24/02/2016 08:00	14.09	14.45	260.2	1.845	4.058	270	2.258	4.314	07:10	259.2	2.751	0	79.3	2.751	2.053	0	07:01
24/02/2016 09:00	14.09	14.34	321.9	0.881	2.422	270	1.425	3.994	08:17	273.6	4.268	0	76.5	4.268	2.762	0	08:01
24/02/2016 10:00	14.09	14.27	278.5	2.38	4.41	290	1.724	4.41	10:00	263.7	6.266	0	68.98	6.266	4.242	0	09:01
24/02/2016 11:00	14.09	14.29	302.4	3.255	7.94	270	3.277	7.94	10:54	303.3	8.07	0	58.6	8.07	6.314	0	10:01
24/02/2016 12:00	14.09	14.43	265.8	4.227	9.25	300	4.502	9.73	11:16	297.6	8.42	0	39.85	8.7	6.934	0	11:01
24/02/2016 13:00	14.07	14.64	267.8	6.781	15.51	310	5.52	15.51	12:52	304.3	7.77	0	44.05	8.86	6.621	0	12:01
24/02/2016 14:00	14.07	14.87	219	5.08	9.77	240	4.567	10.12	13:29	237.3	7.37	0	44.03	9.2	6.89	0	13:01
24/02/2016 15:00	14.07	15.09	190.6	5.792	8.93	210	4.62	10.82	14:31	268.2	7.33	0	39.56	10.01	6.913	0	14:01
24/02/2016 16:00	14.06	15.3	218.6	5.608	10.44	210	4.424	10.44	15:55	233.4	7.96	0	42.87	8.35	7.28	0	15:01
24/02/2016 17:00	14.05	15.48	173	4.71	9.57	210	3.542	10.47	16:42	184.2	7.43	0	44.15	8.77	7	0	16:01
24/02/2016 18:00	14.05	15.58	178.1	4.331	8.13	190	5.025	10.89	17:42	167.1	6.565	0	44.16	7.53	6.565	0	17:01
24/02/2016 19:00	14.05	15.62	191.5	5.333	9.51	190	5.554	12.14	18:06	192.7	6.408	0	46.53	6.709	6.305	0	18:01
24/02/2016 20:00	14.05	15.62	181.1	6.384	11.11	180	5.99	11.11	19:58	181.8	5.89	0	47.21	6.404	5.89	0	19:01
24/02/2016 21:00	14.05	15.55	217	4.627	7.68	210	4.721	9.93	20:01	179.2	5.495	0	46.81	6.031	5.495	0	20:01
24/02/2016 22:00	14.05	15.48	242.2	2.557	5.18	230	3.186	7.17	21:09	222.6	4.954	0	53.03	5.627	4.895	0	21:01
24/02/2016 23:00	14.05	15.37	288	0.08	1.268	360	0.71	3.994	22:14	257.5	5.079	0	54.5	5.391	4.802	0	22:01
24/02/2016 00:00	14.06	15.3	32.98	2.707	4.218	360	0.844	4.218	23:55	39.96	4.008	0	60.49	5.131	4.008	0	23:01
25/02/2016 01:00	14.07	15.25	56.23	3.532	5.437	60	3.513	6.11	00:39	60.47	2.689	0	69.69	4.043	2.689	0	00:01
25/02/2016 02:00	14.07	15.16	57.66	4.053	5.02	50	4.417	6.495	01:35	55.54	1.921	0	72.6	2.657	1.921	0	01:01
25/02/2016 03:00	14.07	15.05	56.19	3.89	5.18	50	3.975	5.982	02:40	55.87	1.505	0	74.5	1.919	1.505	0	02:01
25/02/2016 04:00	14.07	14.93	54.73	4.975	6.719	60	4.55	7.04	03:27	65.1	1.113	0	78.2	1.54	1.101	0	03:01
25/02/2016 05:00	14.08	14.8	69.23	5.051	6.591	70	4.927	7.49	04:23	87.9	1.475	0	79.1	1.488	1.036	0	04:01
25/02/2016 06:00	14.09	14.65	67.84	4.696	6.431	70	5.17	7.87	05:46	69.04	1.274	0	80.4	1.556	1.258	0	05:01
25/02/2016 07:00	14.09	14.49	77.9	4.49	6.751	70	4.659	6.847	06:18	63.6	1.451	0	79.8	1.468	1.124	0	06:01
25/02/2016 08:00	14.09	14.36	79	6.191	8.45	80	4.903	8.77	07:34	69.12	1.786	0	80	1.891	1.407	0	07:01
25/02/2016 09:00	14.09	14.23	77.3	6.357	9.32	70	5.679	9.32	08:56	74.4	2.546	0	80.3	2.65	1.742	0	08:01
25/02/2016 10:00	14.1	14.11	153.5	5.011	8.26	80	6.268	10.63	09:42	99.9	3.083	0	76.5	3.587	2.418	0	09:01
25/02/2016 11:00	14.1	14.07	35.97	3.202	7.01	90	5.186	10.47	10:19	182.7	3.795	0	75.6	3.86	2.623	0	10:01
25/02/2016 12:00	14.1	14.07	148.8	4.793	9.03	70	4.894	10.18	11:41	123.2	4.178	0	68.79	4.381	3.54	0	11:01
25/02/2016 13:00	14.1	14.11	172.5	3.595	6.559	120	5.589	12.94	12:27	138.2	5.534	0	53.81	5.73	4.152	0	12:01
25/02/2016 14:00	14.09	14.2	135	3.953	7.46	120	5.019	10.86	13:38	119.5	5.839	0	54.78	5.989	5.039	0	13:01
25/02/2016 15:00	14.09	14.29	149	4.427	10.41	130	5.562	11.4	14:48	166.1	5.643	0	55.4	5.808	5.19	0	14:01
25/02/2016 16:00	14.09	14.38	138.4	4.678	9.06	140	5.58	11.95	15:10	176.2	5.723	0	51.77	6.197	5.283	0	15:01
25/02/2016 17:00	14.09	14.45	170.7	4.542	9.09	190	5.112	11.79	16:23	186.6	5.679	0	46.8	5.876	5.447	0	16:01
25/02/2016 18:00	14.09	14.47	166.6	4.459	9.06	200	4.806	10.18	17:16	182.5	5.388	0	47.6	5.844	5.299	0	17:01
25/02/2016 19:00	14.08	14.76	161.6	2.111	5.212	170	3.015	8.35	18:30	158.3	5.189	0	45.53	5.512	5.12	0	18:01
25/02/2016 20:00	14.09	14.49	150.1	2.428	4.186	150	2.226	6.976	19:47	162.1	5.02	0	45.26	5.278	5.02	0	19:01
25/02/2016 21:00	14.09	14.36	6.233	0.448	2.005	360	0.561	3.609	20:06	113.6	4.449	0	51.12	5.096	4.449	0	20:01
25/02/2016 22:00	14.1	14.27	41.63	3.273	4.731	360	2.051	4.731	21:55	43.47	3.337	0	60.63	4.667	3.337	0	21:01
25/02/2016 23:00	14.1	14.16	7.51	0.851	2.679	40	3.128	5.116	22:22	39.99	3.114	0	60.79	3.402	2.892	0	22:01
26/02/2016 00:00	14.1	14.05	336.5	1.279	2.005	360	0.353	2.679	23:01	15.94	3.076	0	64.85	3.157	2.492	0	23:01
26/02/2016 01:00	14.1	13.91	314.8	0.075	0.915	360	0.613	2.23	00:11	296.8	2.917	0	64.67	3.292	2.6	0	00:01
26/02/2016 02:00	14.11	13.82	285.8	0.955	2.005	360	0.556	2.486	01:15	289.5	3.07	0	64.54	3.07	2.629	0	01:01
26/02/2016 03:00	14.1	13.78	8.26	1.866	2.679	360	0.483	2.679	02:59	17	3.224	0	59.59	3.224	2.718	0	02:01
26/02/2016 04:00	14.11	13.71	269.7	4.007	5.789	270	2.536	5.789	03:58	272.9	3.115	0	62.57	3.785	3.036	0	03:01
26/02/2016 05:00	14.11	13.66	288.5	2.395	4.603	290	3.012	5.276	04:23	286.5	2.992	0	62.96	3.23	2.824	0	04:01
26/02/2016 06:00	14.11	13.6	294	2.554	3.865	290	2.775	5.308	05:20	282.2	2.657	0	63.74	3.038	2.562	0	05:01
26/02/2016 07:00	14.12	13.51	279.5	3.272	4.956	290	2.831	4.956	06:52	281.8	2.861	0	63.12	3.086	2.57	0	06:01
26/02/2016 08:00	14.11	13.44	285.7	3.827	6.366	290	3.766	6.366	07:51	289.9	2.926	0	63.03	3.017	2.41	0	07:01
26/02/2016 09:00	14.12	13.35	292.9	5.698	7.58	290	5.121	8.51	08:50	289.1	3.355	0	58.87	3.601	2.691	0	08:01
26/02/2016 10:00	14.12	13.3	304.4	4.909	7.81	290	5.284	9.06	09:39	296.6	4.772	0	56.4	4.772	3.323	0	09:01
26/02/2016 11:00	14.12	13.26	310.2	8.47	13.2	300	6.945	13.2	10:56	306.5	5.2	0	56.5	6.228	4.427	0	10:01
26/02/2016 12:00	14.12	13.28	333.9	7.36	11.53	320	7.29	11.98	11:42	304.2	6.617	0	50.87	7.2	5.228	0	11:01
26/02/2016 13:00	14.12	13.42	299.3	6.999	12.17	300	7.42	13.68	12:02	313.3	8.42	0	47.15	8.71	6.515	0	12:01
26/02/2016 14:00	14.1	13.62	317.1	9.38	16.28	320	8.24	16.28	13:58	298.1	7.54	0	50.95	8.41	7.03	0	13:01
26/02/2016 15:00	14.1	13.75	298.2	10.73	15.31	300	10.59	15.99	14:40	291.9	6.826	0	52.63	8.15	6.785	0	14:01
26/02/2016 16:00	14.1	13.87	294.7	11.02	16.15	300	11.11	19	15:40	290.2	6.352	0	54.92	7.14	6.352	0	15:01
26/02/2016 17:00	14.1	13.96	300.7	10.62	14.83	300	10.19	16.11	16:03	293.9	6.184	0	58.34	6.578	6.035	0	16:01
26/02/2016 18:00	14.1	14	294.4	8.88	13.1	300	9.5	15.25	17:30	297.8	5.767	0	65.73	6.204	5.757	0	17:01
26/02/2016 19:00	14.1	14.02	290.4	9	14.64	290	8.32	14.64	18:54	290	5.853	0	66.72	6.055	5.744	0	18:01
26/02/2016 20:00	14.1	14.05	283.5	6.722	11.05	290	7.81	14.67	19:04	287.8	5.951	0	67.03	6.205	5.754	0	19:01
26/02/2016 21:00	14.09	14.07	276.4	8.82	14.29	280	7.14	14.29	20:59	278.6	5.631	0	69.65	6.015	5.631	0	20:01
26/02/2016 22:00	14.1	14.09	270.5	6.696	12.07	270	7.54	12.75	21:43	272.9	5.5	0	71.4	5.823	5.5	0	21:01
26/02/2016 23:00	14.1	14.09	271.1	7.37	11.14	270	7.63	12.62	22:47	267.2	5.556	0	71.7	5.585	5.322	0	22:01
27/02/2016 00:00	14.1	14.07	265.5	6.396	11.24	270	6.135	11.3	23:22	272.5	5.355	0	71	5.677	5.211	0	23:01
27/02/2016 01:00	14.09	14.07	267.9	6.73	10.09	270	5.982	10.44	00:08	264.9	5.077	0	68.84	5.513	5.005	0	00:01
27/02/2016 02:00	14.1	14.05	237.7	3.252	5.661	250	4.589	9.64	01:09	285.4	4.866	0	67.94	5.613	4.866	0	01:01
27/02/2016 03:00	14.1	14.02	223.9	4.128	6.719	220	4.499	8.16	02:42	208.1	4.77	0	65.41	5.07	4.646	0	02:01
27/02/2016 04:00	14.11	13.98	226	5.624	9.03	220	5.836	11.14	03:06	230.8	4.14	0	68.73	4.886	4.134	0	03:01
27/02/2016 05:00	14.1	13.91	230.4	4.251	8.07	230	5.066	10.05	04:24	226	4.248	0	65.43	4.726	4.162	0	04:01
27/02/2016 06:00	14.1	13.87	229.8	6.178	9.77	230	5.451	10.34	05:48	230.2	4.117	0	68.46	4.589	4.008	0	05:01
27/02/2016 07:00	14.1	13.8	234.1	10.03	17.4	230	7.6	17.4	06:53	236.2	4.344	0	71.3	4.488	3.883	0	06:01
27/02/2016 08:00	14.11	13.71	241	10.23	16.28	240	8.92	17.04	07:49	240	4.546	0	66.27	4.747	4.292	0	07:01
27/02/2016 09:00	14.11	13.64	233.4	10.06	17.24	230	9.41	17.24	08:51	238.5	4.692	0	62.02	4.996	4.512	0	08:01
27/02/2016 10:00	14.12	13.57	237	10.42	17.78	240	9.19	17.78	09:53	241.5	5.135	0	62.15	5.166	4.59	0	09:01
27/02/2016 11:00	14.12	13.55	232.9	9.5	17.3	240	8.77	17.3	10:54	232.6	5.527	0	59.53	5.945	5.006	0	10:01
27/02/2016 12:00	14.12	13.51	249.1	10.38	18.62	240	10.02	18.62	11:54	251.7	5.766	0	59.81	5.766	5.364	0	11:01
27/02/2016 13:00	14.12	13.48	236.3	14.5	24.87	240	12.01	24.87	12:54	229.9	5.936	0	49.08	6.289	5.619	0	12:01
27/02/2016 14:00	14.11	13.46	251.9	14.52	26.82	250	14.22	26.82	13:52	242.9	5.91	0	49.15	6.141	5.608	0	13:01
27/02/2016 15:00	14.12	13.44	231.7	13.39	22.27	240	13.55	24.29	14:47	223.4	5.801	0	50.34	6.165	5.693	0	14:01
27/02/2016 16:00	14.12	13.42	245.3	11.82	20.92	240	12.37	23.87	15:44	219.2	5.798	0	49.26	5.932	5.582	0	15:01
27/02/2016 17:00	14.12	13.39	232.1	9.06	17.4	240	11.38	20.76	16:34	243.9	5.775	0	52.54	5.927	5.642	0	16:01
27/02/2016 18:00	14.12	13.37	235.9	13.35	23.97	240	12.87	24.42	17:50	241.4	5.351	0	53.63	5.89	5.343	0	17:01
27/02/2016 19:00	14.12	13.3	224.3	12.27	22.53	230	11.58	22.53	18:57	218.6	5.134	0	57.61	5.4	5.091	0	18:01
27/02/2016 20:00	14.12	13.24	220.3	10.01	20.86	230	11.04	21.79	19:01	219.7	4.826	0	59.79	5.217	4.53	0	19:01
27/02/2016 21:00	14.13	13.15	222.3	10.85	18.87	220	11.73	22.69	20:46	233.9	4.286	0	61.8	4.76	4.229	0	20:01
27/02/2016 22:00	14.13	13.08	221.6	12.07	18.52	220	10.64	19.83	21:12	226.2	4.084	0	65.33	4.426	4.084	0	21:01
27/02/2016 23:00	14.12	13.01	218.4	11.97	20.54	220	10.87	20.54	23:00	220.7	4.268	0	65.55	4.364	4.159	0	22:01
28/02/2016 00:00	14.14	12.97	221.9	9.98	19.96	230	10.41	20.48	23:01	225.8	4.429	0	66.28	4.597	4.217	0	23:01
28/02/2016 01:00	14.14	12.93	220.5	9.09	17.88	220	10.54	21.6	00:44	215.7	4.335	0	66.27	4.537	4.217	0	00:01
28/02/2016 02:00	14.12	12.88	221.6	9.4	18.9	220	9.42	19.77	01:48	212	4.12	0	66.13	4.54	4.088	0	01:01
28/02/2016 03:00	14.14	12.84	220.5	9.48	17.85	220	10	20.48	02:48	219.2	3.984	0	65.22	4.098	3.844	0	02:01
28/02/2016 04:00	14.14	12.81	224.2	10.49	16.44	220	9.51	19.23	03:33	227.7	3.914	0	67.17	4.033	3.706	0	03:01
28/02/2016 05:00	14.14	12.79	223.3	10.26	18.07	220	9.54	18.07	04:58	214.2	3.739	0	67.27	4.038	3.669	0	04:01
28/02/2016 06:00	14.14	12.75	221.8	8.79	18.52	220	9.82	19.23	05:42	211.5	3.698	0	70.5	3.861	3.618	0	05:01
28/02/2016 07:00	14.14	12.68	218.2	9.92	19.35	220	9.21	19.35	07:00	212	4.173	0	71.6	4.209	3.675	0	06:01
28/02/2016 08:00	14.14	12.64	225.5	10.36	19.77	220	10.18	20.99	07:40	236.9	4.24	0	72.5	4.579	4.152	0	07:01
28/02/2016 09:00	14.14	12.59	233	9.75	18.36	230	9.95	20.16	08:14	214.1	4.555	0	71.8	4.662	4.11	0	08:01
28/02/2016 10:00	14.14	12.55	231.6	11	19.71	240	11.1	20.51	09:04	231.4	4.809	0	72.6	4.922	4.556	0	09:01
28/02/2016 11:00	14.14	12.55	232.5	10.05	24.71	230	10.11	24.71	10:59	227.1	5.714	0	69	5.994	4.649	0	10:01
28/02/2016 12:00	14.14	12.55	227.9	12.73	21.44	230	11.6	22.91	11:26	238.7	6.518	0	61.73	6.649	5.697	0	11:01
28/02/2016 13:00	14.14	12.59	231.1	14.21	22.91	230	12.92	24.97	12:20	222.1	6.944	0	50.69	7.37	6.427	0	12:01
28/02/2016 14:00	14.14	12.66	237.9	14.62	24.16	240	13.23	26.79	13:32	228.7	7.3	0	43.5	7.93	6.931	0	13:01
28/02/2016 15:00	14.14	12.75	230	14.17	26.95	240	12.65	26.95	14:52	228	7.42	0	40.79	8.25	7.18	0	14:01
28/02/2016 16:00	14.14	12.86	218.6	10.46	19.61	230	12.71	25	15:39	210.3	7.28	0	47.03	7.96	7.28	0	15:01
28/02/2016 17:00	14.13	12.97	244.2	12.07	18.84	240	11.29	23.94	16:30	212.9	6.856	0	49.02	7.44	6.731	0	16:01
28/02/2016 18:00	14.13	13.01	231.5	9.01	18.71	240	10.31	22.3	17:01	236.3	6.328	0	54.02	6.798	6.234	0	17:01
28/02/2016 19:00	14.13	13.01	222.3	8.34	17.62	230	10.31	21.76	18:21	231.8	5.748	0	57.8	6.395	5.576	0	18:01
28/02/2016 20:00	14.13	12.99	231.4	10.07	18.65	230	9.75	19.42	19:30	229.8	4.867	0	66.2	5.709	4.847	0	19:01
28/02/2016 21:00	14.13	12.97	223.2	10.14	16.85	230	8.59	16.85	20:55	231.9	4.898	0	67.29	5.031	4.772	0	20:01
28/02/2016 22:00	14.13	12.95	216.4	9.37	17.91	220	8.73	17.91	21:55	221.8	5.084	0	66.2	5.274	4.862	0	21:01
28/02/2016 23:00	14.14	12.9	222.6	7.08	12.23	210	8.8	18.33	22:17	212.5	5.404	0	66.99	5.404	4.996	0	22:01
29/02/2016 00:00	14.13	12.9	205.4	9.07	15.38	210	8.69	16.63	23:23	206.3	4.725	0	70.8	5.285	4.725	0	23:01
29/02/2016 01:00	14.13	12.88	208.4	8.67	14.06	210	8.85	16.98	00:13	209.7	4.139	0	76.3	4.819	4.107	0	00:01
29/02/2016 02:00	14.14	12.86	209	7.8	12.23	210	8.14	14.45	01:01	212.9	3.672	0	78.3	4.248	3.635	0	01:01
29/02/2016 03:00	14.14	12.84	218.6	4.814	7.84	220	5.959	12.56	02:19	211.8	3.29	0	79.1	3.77	3.184	0	02:01
29/02/2016 04:00	14.14	12.79	209.2	5.464	10.5	220	5.111	10.5	03:55	214.2	3.152	0	79.5	3.371	2.928	0	03:01
29/02/2016 05:00	14.14	12.75	210	6.695	9.8	210	6.059	11.4	04:49	205.6	3.259	0	80.9	3.538	3.066	0	04:01
29/02/2016 06:00	14.14	12.7	212.6	5.738	8.71	220	5.238	11.47	05:06	216.3	2.632	0	81.5	3.36	2.501	0	05:01
29/02/2016 07:00	14.14	12.64	226	4.126	8	220	4.616	8.8	06:05	217.4	2.763	0	78.7	2.994	2.52	0	06:01
29/02/2016 08:00	14.14	12.59	223.1	4.919	9.19	220	4.507	10.02	07:44	220.3	3.6	0	75.1	3.6	2.747	0	07:01
29/02/2016 09:00	14.14	12.55	232.9	5.963	10.6	240	5.342	10.6	08:54	228.9	4.759	0	68.2	5.077	3.415	0	08:01
29/02/2016 10:00	14.14	12.59	204	6.49	11.88	210	5.26	11.88	09:56	208.3	6.181	0	61.85	6.807	4.738	0	09:01
29/02/2016 11:00	14.14	12.75	254.7	4.752	12.11	230	5.216	12.11	10:59	232.6	7.05	0	54.89	8.62	6.181	0	10:01
29/02/2016 12:00	14.12	12.97	265.4	5.113	10.12	280	6.486	13.87	11:33	277.8	8.29	0	49.76	9.88	6.837	0	11:01
29/02/2016 13:00	14.12	13.3	225.3	4.461	9.32	220	3.663	9.32	12:51	223.7	9.05	0	45.42	9.36	7.62	0	12:01
29/02/2016 14:00	14.11	13.62	269.1	2.677	6.046	210	2.765	6.687	13:01	217.6	9.25	0	43.85	9.99	8.08	0	13:01
29/02/2016 15:00	14.1	13.96	322.3	3.581	5.469	230	2.707	5.853	14:17	272.3	9.31	0	46.11	10.13	8.37	0	14:01
29/02/2016 16:00	14.09	14.25	241	2.93	6.399	260	2.543	6.495	15:50	226.4	9.1	0	47.1	10.1	8.71	0	15:01
29/02/2016 17:00	14.09	14.47	317.7	3.581	5.757	280	3.187	6.847	16:32	278.3	8.56	0	50.47	9.35	8.17	0	16:01
29/02/2016 18:00	14.08	14.61	337.7	5.764	7.91	340	4.244	7.91	17:54	339.8	8.08	0	49.79	8.74	7.84	0	17:01
29/02/2016 19:00	14.08	14.67	336.3	5.075	7.04	350	5.283	8.61	18:24	336.9	7.53	0	52.1	8.18	7.42	0	18:01
29/02/2016 20:00	14.08	14.69	359.2	7.67	11.34	360	6.294	11.34	19:51	3.283	6.656	0	57.13	7.51	6.587	0	19:01
29/02/2016 21:00	14.07	14.69	1.972	7.12	12.33	360	6.792	13.55	20:43	5.004	6.607	0	56.95	6.862	6.583	0	20:01
29/02/2016 22:00	14.09	14.64	19.77	7.03	10.6	10	7.84	13.81	21:14	11.02	6.398	0	63.31	6.695	6.388	0	21:01
29/02/2016 23:00	14.09	14.62	38.98	7.99	12.23	40	7.47	14.7	22:44	40.04	6.073	0	67.09	6.486	6.073	0	22:01
01/03/2016 00:00	14.09	14.51	48.91	10.47	15.6	60	10.43	20.09	23:42	54.07	5.612	0	72	6.12	5.448	0	23:01
01/03/2016 01:00	14.09	14.38	49.46	12.65	18.07	50	10.09	18.07	00:53	48.28	5.124	0	77.2	5.802	5.124	0	00:01
01/03/2016 02:00	14.1	14.25	27.6	9.42	16.72	20	9.28	16.72	02:00	24.45	5.082	0	80.4	5.19	5.038	0	01:01
01/03/2016 03:00	14.1	14.14	17.29	9.02	14.99	20	9.22	19.42	02:02	23.2	5.061	0	86.6	5.149	4.958	0	02:01
01/03/2016 04:00	14.1	14	29.22	7.77	14.35	20	9.21	17.69	03:32	31.59	5.585	0	88	5.585	5.087	0	03:01
01/03/2016 05:00	14.1	13.89	23.24	12.19	20.64	30	10.38	20.64	04:56	24.85	6.281	0	89.7	6.281	5.577	0	04:01
01/03/2016 06:00	14.11	13.73	21.47	12.58	22.56	20	13.05	25.16	05:37	18	6.842	0	88.7	6.842	6.293	0	05:01
01/03/2016 07:00	14.11	13.62	19.7	13.64	19.23	20	13	23.97	06:14	30.59	7.45	0	88.6	7.45	6.86	0	06:01
01/03/2016 08:00	14.12	13.51	29.61	13.32	23.17	20	13.56	23.2	07:15	18.75	8.03	0	90.6	8.03	7.41	0	07:01
01/03/2016 09:00	14.12	13.46	28.73	12.91	22.43	30	12.47	22.43	08:54	29.85	8.98	0	90.8	8.98	8.04	0	08:01
01/03/2016 10:00	14.11	13.44	34.61	12.05	18.52	30	12.4	23.01	09:17	20.81	9.8	0	91.4	9.8	9.02	0	09:01
01/03/2016 11:00	14.12	13.42	44.93	14.75	23.33	40	13.86	23.33	10:58	48.69	10.42	0.645	90.1	10.44	9.81	1.29	10:20
01/03/2016 12:00	14.11	13.42	45.53	14.36	22.37	40	14.46	23.23	11:50	50.22	10.63	1.075	90.2	10.63	10.37	2.58	11:04
01/03/2016 13:00	14.12	13.39	54.49	15.78	23.23	50	14.98	25.06	12:12	35.52	11.31	0	86.7	11.32	10.63	0	12:01
01/03/2016 14:00	14.11	13.44	54.37	12.41	21.31	60	13.11	22.78	13:03	53.42	12.01	0	84.6	12.09	11.3	0	13:01
01/03/2016 15:00	14.11	13.55	69.79	13.85	20.44	70	12.61	20.44	14:57	76.9	12.89	0	79.1	12.89	12.02	0	14:01
01/03/2016 16:00	14.11	13.69	70.1	17.84	29.07	70	13.75	29.07	15:58	67.96	13.14	0	74.5	13.36	12.91	0	15:01
01/03/2016 17:00	14.1	13.8	83	22.95	35.58	80	19.81	35.96	16:36	86	12.48	0	72.5	13.12	12.48	0	16:01
01/03/2016 18:00	14.1	13.89	78.9	16.46	26.6	90	20.09	38.27	17:38	91.6	11.86	0.215	71.6	12.45	11.86	1.29	17:38
01/03/2016 19:00	14.1	13.96	74.3	18.26	29.68	80	15.49	29.68	18:58	68.22	11.17	0	69.46	11.84	11.17	0	18:01
01/03/2016 20:00	14.1	13.93	71.3	15.77	25.7	70	17.12	29.1	19:02	82.7	10.63	0	66.52	11.15	10.63	0	19:01
01/03/2016 21:00	14.1	13.89	61.26	14.81	23.46	70	16.01	29.33	20:18	81.4	10.24	0	69.11	10.66	10.24	0	20:01
01/03/2016 22:00	14.1	13.87	70.1	15.89	23.81	70	13.42	26.34	21:33	74.3	9.78	0	71.5	10.24	9.78	0	21:01
01/03/2016 23:00	14.1	13.8	65.2	14.06	22.4	70	14.86	25.22	22:11	68.89	9.41	0	72.7	9.79	9.4	0	22:01
02/03/2016 00:00	14.1	13.75	67.66	14.64	22.08	70	14.36	23.81	23:24	65.05	8.93	0	74.7	9.41	8.93	0	23:01
02/03/2016 01:00	14.11	13.69	56.86	15.56	20.96	60	14.19	22.37	00:39	58.69	8.58	0	75.3	8.91	8.52	0	00:01
02/03/2016 02:00	14.12	13.6	66.69	18.49	29.01	60	16.2	29.01	01:54	70.7	8.26	0	75.1	8.68	8.26	0	01:01
02/03/2016 03:00	14.11	13.53	90.8	12.79	18.42	100	15.02	28.36	02:26	96.5	6.632	1.29	75.1	8.21	5.913	7.74	02:24
02/03/2016 04:00	14.12	13.55	91.5	11.77	18.3	90	12.05	21.69	03:50	92.9	6.461	0	72.8	6.667	6.461	0	03:01
02/03/2016 05:00	14.11	13.53	76.7	11.74	17.24	80	12.05	23.62	04:36	81.7	6.169	0	70.6	6.446	6.169	0	04:01
02/03/2016 06:00	14.12	13.39	72.5	12.45	19.03	70	12.43	20.35	05:05	82.4	5.475	0	73.5	6.137	5.475	0	05:01
02/03/2016 07:00	14.12	13.24	75	11.57	19.13	80	13.63	26.73	06:26	78.2	5.086	0	66.82	5.506	5.066	0	06:01
02/03/2016 08:00	14.14	13.04	51.6	12.34	20.89	60	13.21	25.35	07:08	74.9	4.779	0	73.6	5.094	4.578	0	07:01
02/03/2016 09:00	14.14	12.81	69.72	17.66	27.11	50	15.01	27.11	08:56	72.6	5.39	0.215	75.3	5.627	4.824	1.29	08:52
02/03/2016 10:00	14.14	12.53	62.32	15.99	28.01	60	18.03	29.36	09:46	64.95	5.451	0	80	5.991	5.319	1.29	09:01
02/03/2016 11:00	14.16	12.3	64.45	11.63	19.29	70	17.07	31.76	10:07	52.05	4.305	1.505	88.5	5.474	4.186	3.87	10:26
02/03/2016 12:00	14.14	12.24	62.85	13.18	20.7	60	13	23.68	11:34	68.04	4.889	0.86	81.9	4.889	3.777	5.16	11:07
02/03/2016 13:00	14.16	12.1	99.2	24.6	45.42	90	21.21	45.42	12:51	86.3	5.379	0	76.7	5.648	4.914	0	12:01
02/03/2016 14:00	14.16	12.1	108.8	20.11	37.34	110	21.27	41.16	13:34	113	6.435	0	64.85	6.435	5.23	0	13:01
02/03/2016 15:00	14.16	12.17	119	23.99	39.68	110	20.98	39.68	14:56	126.1	7.36	0	54.02	7.36	6.47	0	14:01
02/03/2016 16:00	14.15	12.24	119	19.6	33.72	120	18.8	41.19	15:13	126.4	6.837	0	59.56	7.54	5.887	0	15:01
02/03/2016 17:00	14.15	12.35	101.6	14.23	21.79	110	17.32	35.61	16:07	100.3	6.477	0	64.39	6.951	6.477	0	16:01
02/03/2016 18:00	14.14	12.39	95.6	12.71	23.71	100	12.45	24.48	17:07	105.9	6.46	0	65.99	6.563	6.317	0	17:01
02/03/2016 19:00	14.15	12.41	73.9	10.11	13.52	80	10.9	18.9	18:29	82.8	6.224	0	66.84	6.477	6.224	0	18:01
02/03/2016 20:00	14.14	12.35	84	13.8	21.95	80	13.11	23.71	19:32	84.9	6.045	0	71.9	6.437	6.045	0	19:01
02/03/2016 21:00	14.15	12.3	89.9	14.39	22.75	90	14.45	24.77	20:15	69.96	6.026	0	77	6.041	5.877	0	20:01
02/03/2016 22:00	14.16	12.26	95.9	14.37	24.1	100	13.91	25.22	21:29	100.9	6.219	0	76.9	6.353	6.015	0	21:01
02/03/2016 23:00	14.15	12.24	91.7	15.03	21.41	90	13.69	23.81	22:27	99.5	6.784	0	72.1	6.797	6.25	0	22:01
03/03/2016 00:00	14.15	12.22	101.7	18.78	33.14	90	16.54	33.14	23:55	97.2	6.82	0	72.6	7.03	6.778	0	23:01
03/03/2016 01:00	14.16	12.22	110.6	13.92	25.8	100	15.19	30.29	00:13	100.5	6.449	0.215	77.1	6.876	6.449	1.29	00:53
03/03/2016 02:00	14.15	12.24	109.1	14.75	34.26	120	13.43	34.26	02:00	100.3	6.746	0.645	72.8	6.802	6.259	2.58	01:14
03/03/2016 03:00	14.15	12.26	115.3	17.61	32.18	110	16.48	34.68	02:01	111.9	6.703	0	71.6	6.944	6.588	0	02:01
03/03/2016 04:00	14.15	12.28	135.4	15.39	29.65	140	16.34	35.9	03:14	141.6	5.91	0	62.6	6.818	5.902	0	03:01
03/03/2016 05:00	14.15	12.3	153.8	12.51	23.62	140	14.36	32.69	04:41	140	5.56	0	70.5	5.899	5.492	0	04:01
03/03/2016 06:00	14.15	12.3	148.5	11.68	22.11	160	13.5	27.66	05:14	162.4	5.077	0	73.8	5.512	5.013	0	05:01
03/03/2016 07:00	14.15	12.33	139	13.32	20.19	140	12.59	24.9	06:23	127.3	4.457	0	74.6	5.051	4.453	0	06:01
03/03/2016 08:00	14.15	12.33	130.1	8.17	14.54	130	9.07	16.98	07:10	141.3	4.331	0	74.9	4.473	4.22	0	07:01
03/03/2016 09:00	14.15	12.3	138.7	7.6	14.42	120	9.34	16.63	08:43	127.7	4.79	0	69.95	4.904	4.192	0	08:01
03/03/2016 10:00	14.15	12.37	131	7.47	13.97	130	8.69	15.38	09:04	142.8	6.138	0	64.35	6.365	4.613	0	09:01
03/03/2016 11:00	14.14	12.5	113.8	7.44	11.82	110	6.16	11.91	10:16	116.3	7.35	0	57.59	7.43	5.812	0	10:01
03/03/2016 12:00	14.14	12.75	113.3	7.03	14.83	110	7.13	14.83	11:54	130.9	7.86	0	49.7	8.68	7.09	0	11:01
03/03/2016 13:00	14.13	13.04	78.2	8.93	15.31	80	8.32	15.95	12:15	67.31	8.07	0	48.22	8.58	7.36	0	12:01
03/03/2016 14:00	14.12	13.33	77	9.86	14.22	80	9.07	15.51	13:31	84.9	8.38	0	50.1	9.13	7.84	0	13:01
03/03/2016 15:00	14.11	13.57	98.5	10.37	16.37	80	10.85	17.53	14:06	89.2	8.97	0	55.5	9.57	8.44	0	14:01
03/03/2016 16:00	14.11	13.8	69.29	6.594	12.01	70	8.74	18.04	15:08	61.79	8.91	0	60.87	8.95	8.3	0	15:01
03/03/2016 17:00	14.1	13.96	51.74	8.95	12.36	60	8.08	12.36	16:52	63.56	8.36	0	65.22	8.86	8.33	0	16:01
03/03/2016 18:00	14.1	14	31.69	6.24	10.98	40	8.15	14.42	17:11	49.6	8.4	0	65.36	8.58	8.34	0	17:01
03/03/2016 19:00	14.09	14.07	7.94	9.16	13.1	10	7.78	13.29	18:36	7.88	7.75	0	71.3	8.38	7.74	0	18:01
03/03/2016 20:00	14.1	14.07	18.8	9.12	14	10	9.28	15.73	19:28	11.57	7.26	0	73.5	7.75	7.25	0	19:01
03/03/2016 21:00	14.1	14.05	6.229	8.86	14.45	10	8.8	14.54	20:18	17.43	7.01	0	75.9	7.27	6.988	0	20:01
03/03/2016 22:00	14.1	14.02	356.1	10.06	16.18	360	9.47	16.98	21:50	359.9	7.18	0	78.5	7.19	7	0	21:01
03/03/2016 23:00	14.11	13.98	0.905	13.47	25.25	360	11.68	25.25	22:53	0.442	7.24	0	83.2	7.26	7.03	0	22:01
04/03/2016 00:00	14.1	13.93	356.7	11.22	18.33	360	12.31	23.23	23:34	355.5	7.14	0	89.2	7.24	7.01	0	23:01
04/03/2016 01:00	14.1	13.89	8.28	10.67	15.67	360	11.35	21.09	00:25	2.975	7.67	0	92.2	7.67	7.14	0	00:01
04/03/2016 02:00	14.11	13.82	50.72	10.37	15.25	50	11.24	20.32	01:34	45.45	7.6	0.86	87.7	7.91	7.6	2.58	02:00
04/03/2016 03:00	14.11	13.75	96.1	14.15	24.29	100	13.08	31.63	02:20	88.2	6.059	0.86	77.8	7.58	6.059	3.87	02:21
04/03/2016 04:00	14.11	13.73	116.1	12.17	18.39	110	12.63	23.04	03:22	109.4	5.501	0	76	6.074	5.425	0	03:01
04/03/2016 05:00	14.11	13.69	98.5	11.49	17.65	100	12.19	22.94	04:49	104.2	4.75	0	76	5.492	4.75	0	04:01
04/03/2016 06:00	14.12	13.6	73.5	8.26	13.93	100	9.15	15.92	05:27	109.9	3.869	0	78.1	4.748	3.869	0	05:01
04/03/2016 07:00	14.11	13.46	66.02	9.09	12.68	70	9.24	13.87	06:37	70.7	3.226	0	79.4	3.864	3.226	0	06:01
04/03/2016 08:00	14.13	13.26	68.21	8.73	13.68	70	8.16	13.87	07:49	76.4	3.311	0	78.9	3.311	3.125	0	07:01
04/03/2016 09:00	14.13	13.1	81.3	10.14	15.57	80	9.31	15.63	08:15	79.4	4.02	0	73.3	4.139	3.378	0	08:01
04/03/2016 10:00	14.14	12.99	68.91	10.8	18.04	80	10.63	18.52	09:29	88.9	5.041	0	61.15	5.38	4.087	0	09:01
04/03/2016 11:00	14.13	12.95	79.1	11.85	16.66	80	11.71	18.71	10:39	95.2	6.115	0	52.4	6.265	5.061	0	10:01
04/03/2016 12:00	14.12	13.01	70.8	10.26	15.28	70	10.65	18.78	11:06	89.1	7.05	0	47.37	7.51	6.158	0	11:01
04/03/2016 13:00	14.12	13.17	87.3	11.33	17.62	70	12.02	19.83	12:07	86.1	7.86	0	45.9	7.86	6.516	0	12:01
04/03/2016 14:00	14.12	13.35	56.63	8.75	15.83	80	11.25	21.18	13:23	83.8	8.06	0	46.18	8.13	7.22	0	13:01
04/03/2016 15:00	14.11	13.53	62.95	12.4	18.42	60	12.09	19.32	14:44	52.77	7.39	0	48.23	8.18	6.994	0	14:01
04/03/2016 16:00	14.1	13.64	43.12	10.13	14.35	70	11.33	20.41	15:04	53.7	7.08	0	50.26	7.89	6.765	0	15:01
04/03/2016 17:00	14.1	13.73	38.2	6.978	11.4	50	8.32	13.61	16:33	55.81	7.01	0	52.42	7.47	6.639	0	16:01
04/03/2016 18:00	14.1	13.8	39.77	6.691	9.64	40	6.938	11.3	17:02	39.61	6.266	0	59.21	7.14	6.257	0	17:01
04/03/2016 19:00	14.1	13.84	40.23	4.388	6.976	40	5.507	9.67	18:22	46.44	5.823	0	64.1	6.348	5.786	0	18:01
04/03/2016 20:00	14.1	13.84	65.71	2.65	3.769	50	3.995	7.58	19:03	50.89	5.573	0	67.72	5.781	5.545	0	19:01
04/03/2016 21:00	14.11	13.82	41.99	3.4	5.052	40	2.538	5.052	20:55	46.84	5.524	0	69.29	5.729	5.502	0	20:01
04/03/2016 22:00	14.11	13.78	211.1	5.49	8.32	70	3.389	9.96	21:49	214.4	5.095	0	69.11	5.511	5.069	0	21:01
04/03/2016 23:00	14.11	13.73	228.5	3.807	6.751	210	5.859	12.46	22:27	213.6	4.215	0	72.4	5.122	4.162	0	22:01
05/03/2016 00:00	14.11	13.64	218.2	4.262	8.03	210	4.82	9.93	23:05	213.7	4.115	0	69.58	4.37	4.065	0	23:01
05/03/2016 01:00	14.12	13.57	181.9	0.855	6.11	220	1.557	6.463	00:07	215.9	3.889	0	70.3	4.247	3.785	0	00:01
05/03/2016 02:00	14.12	13.51	176.8	4.185	7.78	180	4.553	12.43	01:42	189.6	3.76	0	70	4.079	3.694	0	01:01
05/03/2016 03:00	14.12	13.44	169.2	3.324	7.52	180	3.726	11.43	02:26	187.3	3.334	0	71.9	3.943	3.298	0	02:01
05/03/2016 04:00	14.12	13.37	154.2	3.898	8.26	150	3.869	13.1	03:39	145	2.941	0	73.7	3.484	2.897	0	03:01
05/03/2016 05:00	14.12	13.28	152	6.537	11.18	150	4.343	11.18	05:00	152.3	2.186	0	77.6	3.035	2.185	0	04:01
05/03/2016 06:00	14.13	13.19	142.1	1.607	4.635	140	3.531	8.77	05:12	159.4	2.383	0	81.1	2.392	2.135	0	05:01
05/03/2016 07:00	14.13	13.13	179	7.07	13.68	170	4.654	13.68	06:58	173.5	2.451	0	83.8	2.54	2.342	0	06:01
05/03/2016 08:00	14.13	13.06	166	8.67	14.51	180	7.13	19.99	07:08	184.2	2.728	0	81.9	2.926	2.447	0	07:01
05/03/2016 09:00	14.13	12.99	144.7	10.04	16.76	160	8.8	16.88	08:45	144.5	2.907	0	83.6	3.266	2.645	0	08:01
05/03/2016 10:00	14.13	12.97	148.7	6.435	14.16	160	6.22	14.32	09:01	135.2	3.808	0	83.5	3.834	2.847	0	09:01
05/03/2016 11:00	14.13	12.97	157.1	8.49	19.06	160	8.96	19.39	10:44	163.1	4.591	0.43	83.4	4.597	3.706	1.29	10:08
05/03/2016 12:00	14.14	12.95	162.3	10.05	18.81	170	10.26	20.35	11:30	159.5	5.473	0	78.2	5.473	4.581	0	11:01
05/03/2016 13:00	14.13	12.97	170.7	7.74	15.89	160	9.01	18.78	12:42	167.7	6.477	0	70.2	6.544	5.471	0	12:01
05/03/2016 14:00	14.13	12.99	183.2	10.38	20.32	170	10.94	24.04	13:04	177.1	6.757	0	67.79	6.757	6.288	0	13:01
05/03/2016 15:00	14.13	13.06	156.2	10.02	17.3	160	10.51	21.98	14:39	182.7	5.427	0.215	78.9	6.753	4.584	1.29	14:39
05/03/2016 16:00	14.12	13.1	174.6	8.37	17.27	180	8.66	19.35	15:09	154.8	6.446	0	64.45	6.709	5.478	0	15:01
05/03/2016 17:00	14.12	13.15	168.3	11.64	20.76	170	9.13	20.76	16:53	163.5	5.627	0.215	73.8	6.797	5.544	1.29	16:55
05/03/2016 18:00	14.12	13.17	147.9	7.97	15.99	160	8.8	23.59	17:47	169.1	5.063	0	77.9	5.986	4.863	1.29	17:01
05/03/2016 19:00	14.13	13.17	144.1	6.111	13.1	130	7.19	14.86	18:36	165	5.034	0	77.6	5.258	5.001	0	18:01
05/03/2016 20:00	14.13	13.15	142.9	10.87	18.42	140	8.83	18.42	19:54	145.4	4.575	0	79.5	5.169	4.566	0	19:01
05/03/2016 21:00	14.13	13.1	154	8.48	16.24	160	8.52	16.44	20:21	130.8	4.554	0	78.2	4.585	4.431	0	20:01
05/03/2016 22:00	14.13	13.08	153	7.7	17.17	150	8.65	19.23	21:13	149.9	4.432	0	78.3	4.598	4.432	0	21:01
05/03/2016 23:00	14.12	13.04	136.5	10.12	16.82	140	9.96	19.13	22:39	147.2	4.002	0	79.1	4.465	4.002	0	22:01
06/03/2016 00:00	14.13	12.99	140.9	9.39	15.89	130	9.12	17.11	23:05	135	3.995	0	77.6	4.038	3.884	0	23:01
06/03/2016 01:00	14.13	12.95	134.5	7.69	12.78	140	8.96	17.04	00:16	145	3.444	0	80	3.982	3.444	0	00:01
06/03/2016 02:00	14.14	12.9	131.1	6.257	12.11	130	7.3	14.19	01:40	141	2.999	0	81.8	3.438	2.999	0	01:01
06/03/2016 03:00	14.14	12.86	131.9	6.669	12.91	130	7.25	15.35	02:34	132.6	2.788	0	82.6	3.111	2.742	0	02:01
06/03/2016 04:00	14.14	12.81	135.3	9.53	15.86	130	8.56	16.47	03:46	133.6	2.829	0	81.8	2.856	2.679	0	03:01
06/03/2016 05:00	14.14	12.77	134.4	9.45	18.2	140	9.77	18.46	04:36	144.1	2.793	0	81.5	2.937	2.793	0	04:01
06/03/2016 06:00	14.14	12.7	127.9	7.53	13.55	130	8.91	17.85	05:05	138.8	2.301	0	83.5	2.862	2.279	0	05:01
06/03/2016 07:00	14.14	12.66	108.5	6.335	11.43	110	6.931	15.73	06:04	128.7	2.131	0	83.5	2.511	2.097	0	06:01
06/03/2016 08:00	14.14	12.59	89.3	4.671	7.84	110	6.16	11.47	07:03	112.9	2.238	0	83.5	2.355	2.123	0	07:01
06/03/2016 09:00	14.14	12.53	102	6.146	9.22	100	5.972	11.21	08:31	111.6	3.507	0	78.5	3.668	2.152	0	08:01
06/03/2016 10:00	14.14	12.55	106.4	8.29	12.2	110	7.89	14.83	09:32	111.4	3.841	0	78	4.059	3.273	0	09:01
06/03/2016 11:00	14.15	12.59	136.4	7.89	12.49	140	6.165	12.49	10:52	145.9	4.626	0	73.2	4.68	3.499	0	10:01
06/03/2016 12:00	14.14	12.7	116.8	7.43	13.68	110	7.75	13.68	11:51	106.2	5.907	0	65.29	7.07	4.481	0	11:01
06/03/2016 13:00	14.12	12.9	101.5	10.29	14	100	8.22	15.18	12:50	89	6.068	0	65.87	6.743	5.933	0	12:01
06/03/2016 14:00	14.12	13.06	115.6	6.538	11.47	110	7.44	15.47	13:03	122.1	6.637	0	63.41	6.711	5.893	0	13:01
06/03/2016 15:00	14.12	13.22	65.87	6.84	11.27	100	6.597	12.11	14:03	164.1	6.384	0.215	61.67	6.958	6.175	1.29	14:07
06/03/2016 16:00	14.12	13.33	57.78	2.67	5.34	70	7.02	17.56	15:15	100	4.927	0.86	73.2	6.356	4.296	2.58	15:26
06/03/2016 17:00	14.11	13.39	109.4	4.349	6.847	140	5.233	16.21	16:16	123.8	5.153	0	72.7	5.621	4.646	0	16:01
06/03/2016 18:00	14.12	13.44	116.8	4.423	8.13	120	4.66	9.06	17:45	127.6	5.441	0	66.66	5.47	5.163	0	17:01
06/03/2016 19:00	14.12	13.44	106.1	5.939	9.99	110	5.152	11.08	18:32	116.7	5.623	0	62.53	5.705	5.423	0	18:01
06/03/2016 20:00	14.11	13.42	150.2	3.948	8.35	140	5.127	10.95	19:31	163.2	5.399	0	58.7	5.598	5.399	0	19:01
06/03/2016 21:00	14.12	13.39	162.3	4.6	8.93	150	4.865	11.3	20:49	177.5	5.205	0	61.16	5.456	5.205	0	20:01
06/03/2016 22:00	14.12	13.37	161.8	5.428	9.83	160	5.004	11.66	21:45	165.2	4.813	0	61.9	5.258	4.813	0	21:01
06/03/2016 23:00	14.12	13.35	164.1	7.42	12.2	170	5.692	12.2	22:56	162.1	4.562	0	66.04	4.89	4.48	0	22:01
07/03/2016 00:00	14.12	13.35	158.1	8.52	14.54	160	6.24	14.54	00:00	154.1	4.382	0	67.97	4.63	4.356	0	23:01
07/03/2016 01:00	14.12	13.33	164.5	6.043	11.69	160	6.773	12.97	00:04	155.6	4.255	0	68.38	4.39	4.24	0	00:01
07/03/2016 02:00	14.12	13.3	150.2	5.593	11.72	150	7.21	15.51	01:35	177.6	3.62	0	71.2	4.254	3.591	0	01:01
07/03/2016 03:00	14.12	13.3	168.8	5.501	11.56	160	6.774	15.25	02:26	145	3.069	0	76.3	3.651	3.019	0	02:01
07/03/2016 04:00	14.12	13.28	151.6	6.993	13.23	160	7.31	14.35	03:38	146.3	2.614	0	80.2	3.116	2.589	0	03:01
07/03/2016 05:00	14.12	13.24	146.2	7.42	12.3	150	7.4	15.51	04:32	144.4	2.607	0	74.9	2.636	2.494	0	04:01
07/03/2016 06:00	14.13	13.17	151.6	8.65	15.92	150	8.06	15.92	05:54	146.1	2.234	0	76.4	2.6	2.232	0	05:01
07/03/2016 07:00	14.13	13.08	155.6	7.77	13.1	150	7.75	14.29	06:16	154.5	1.905	0	73.7	2.279	1.875	0	06:01
07/03/2016 08:00	14.12	13.01	148.6	6.163	11.88	140	6.326	14.06	07:16	148.6	2.245	0	71.7	2.245	1.868	0	07:01
07/03/2016 09:00	14.14	12.95	155.9	8.32	15.09	150	7.47	16.15	08:35	119.6	3.007	0	68.82	3.007	2.196	0	08:01
07/03/2016 10:00	14.13	12.93	143.5	9.95	15.38	160	8.41	16.63	09:07	131	4.146	0	64.69	4.263	3.002	0	09:01
07/03/2016 11:00	14.13	12.99	154	7.47	15.12	140	8.74	18.87	10:48	184.6	5.359	0	59.95	5.745	4.175	0	10:01
07/03/2016 12:00	14.12	13.15	168.9	11.22	18.42	170	9.39	19.93	11:11	140.7	6.054	0	54.42	6.569	5.249	0	11:01
07/03/2016 13:00	14.12	13.33	145	8.94	17.46	170	9.73	18.84	12:37	189.6	6.961	0	52.06	6.961	5.801	0	12:01
07/03/2016 14:00	14.11	13.53	161.2	9.52	16.5	150	9.95	20.19	13:49	186.4	6.714	0	52.3	7.54	6.527	0	13:01
07/03/2016 15:00	14.1	13.73	152.5	8.73	17.2	150	9.2	17.3	14:24	154.8	7.15	0	49.16	7.63	6.693	0	14:01
07/03/2016 16:00	14.1	13.91	160.9	11.48	18.07	160	8.98	18.23	15:15	129.7	6.864	0	52.59	7.37	6.853	0	15:01
07/03/2016 17:00	14.1	14.02	159.5	9.39	14.77	160	9.88	19.1	16:24	154.3	6.695	0	57.22	7.12	6.607	0	16:01
07/03/2016 18:00	14.1	14.09	163.5	7.71	16.37	160	8.33	16.37	17:51	161.4	6.784	0	56.91	6.887	6.664	0	17:01
07/03/2016 19:00	14.1	14.14	162.2	6.73	13.29	170	8.04	17.27	18:11	168.3	6.718	0	55.82	6.837	6.59	0	18:01
07/03/2016 20:00	14.1	14.16	163.7	6.49	10.79	160	8.02	15.47	19:13	155.6	6.539	0	55.18	6.692	6.504	0	19:01
07/03/2016 21:00	14.1	14.16	158.4	6.557	12.43	170	6.849	12.81	20:01	153.7	6.261	0	56.42	6.56	6.261	0	20:01
07/03/2016 22:00	14.11	14.16	160.8	6.633	11.21	160	5.756	12.3	21:02	155.4	6.128	0	57.35	6.287	6.092	0	21:01
07/03/2016 23:00	14.1	14.14	163.2	6.467	11.75	170	6.411	14	22:38	181.2	5.464	0	59.63	6.085	5.446	0	22:01
08/03/2016 00:00	14.1	14.09	162	3.393	5.885	160	4.858	12.17	23:03	155.7	5.007	0	60.25	5.492	5.007	0	23:01
08/03/2016 01:00	14.1	14.05	162.2	3.205	5.629	150	3.645	8.87	00:03	177.4	4.936	0	60.97	5.041	4.877	0	00:01
08/03/2016 02:00	14.1	14	97.9	3.926	5.533	100	3.293	6.046	01:50	110.8	4.011	0	64.65	4.926	4.011	0	01:01
08/03/2016 03:00	14.1	13.91	65.93	5.583	8.55	70	4.873	8.55	03:00	64.91	2.171	0	71.6	3.985	2.171	0	02:01
08/03/2016 04:00	14.11	13.78	53.45	4.7	5.661	70	5.515	8.13	03:27	73.6	1.136	0	74	2.15	1.136	0	03:01
08/03/2016 05:00	14.12	13.62	63.45	4.766	6.11	60	4.922	7.68	04:46	57.15	0.708	0	73.7	1.142	0.688	0	04:01
08/03/2016 06:00	14.11	13.48	59.03	4.827	6.206	60	4.906	7.91	05:30	62.84	0.571	0	73.1	0.73	0.525	0	05:01
08/03/2016 07:00	14.12	13.35	66.06	4.465	6.495	60	4.561	6.591	06:43	72.8	0.787	0	72.8	0.787	0.539	0	06:01
08/03/2016 08:00	14.13	13.22	29.39	3.683	5.372	40	3.526	6.431	07:01	72.1	1.627	0	70.7	1.627	0.734	0	07:01
08/03/2016 09:00	14.13	13.1	29.11	2.323	4.346	50	3.764	6.719	08:19	70.4	3.049	0	63.01	3.049	1.462	0	08:01
08/03/2016 10:00	14.13	12.99	61.72	6.67	8.74	50	4.16	11.08	09:45	75.2	4.454	0	55.72	4.454	3.059	0	09:01
08/03/2016 11:00	14.14	12.9	66.28	7.6	11.91	70	8.09	13.29	10:29	69.53	5.578	0	53.13	5.578	4.467	0	10:01
08/03/2016 12:00	14.14	12.81	63.9	11.08	16.6	60	9.27	17.46	11:44	69.17	6.331	0	61.62	6.439	5.591	0	11:01
08/03/2016 13:00	14.14	12.73	51.31	8.49	14.35	50	9.62	16.76	12:09	64.66	7.14	0	64.46	7.42	6.357	0	12:01
08/03/2016 14:00	14.14	12.77	40.04	8.3	15.44	60	9.52	15.44	13:53	30.3	8.22	0	60.89	8.43	7.21	0	13:01
08/03/2016 15:00	14.14	12.86	54.39	12.66	20.25	40	10.63	20.25	14:59	59.38	8.56	0	58.85	9.01	7.96	0	14:01
08/03/2016 16:00	14.14	12.9	54.67	12.84	17.56	50	11.59	18.01	15:27	75.8	8.3	0	63.62	8.83	8.3	0	15:01
08/03/2016 17:00	14.13	12.93	46.62	10.6	16.37	50	10.5	19.61	16:05	72.1	8.36	0	65.25	8.44	7.96	0	16:01
08/03/2016 18:00	14.13	12.95	37.7	10.45	18.39	40	10.67	18.39	17:51	42.93	7.5	0	72.9	8.39	7.5	0	17:01
08/03/2016 19:00	14.13	12.97	21.74	8.05	14.06	20	9.27	20.19	18:05	42.49	6.707	0	86.8	7.53	6.52	0	18:01
08/03/2016 20:00	14.13	12.99	16.53	9.51	15.02	20	8.9	18.13	19:43	36.29	6.882	0	89.4	6.882	6.645	0	19:01
08/03/2016 21:00	14.13	12.99	14.55	11.2	17.17	10	11.57	23.17	20:39	19.9	7.24	0	90.2	7.26	6.905	0	20:01
08/03/2016 22:00	14.13	12.97	12.88	11.53	19.19	10	11.49	21.12	21:20	2.421	7.45	0	89.8	7.5	7.24	0	21:01
08/03/2016 23:00	14.13	12.97	8.91	11.27	17.27	10	11.1	22.62	22:31	9.2	7.76	0	91.8	7.76	7.37	0	22:01
09/03/2016 00:00	14.13	12.99	14.99	10.61	19.19	10	10.89	21.15	23:31	4.853	7.95	0	92.5	7.95	7.74	0	23:01
09/03/2016 01:00	14.13	13.01	3.865	10.03	15.83	10	10.75	20.67	00:06	9.24	7.89	0	93.8	8.02	7.87	0	00:01
09/03/2016 02:00	14.13	13.06	357.4	11.76	19.61	360	10.94	19.61	01:52	345.9	8.16	0	93.8	8.21	7.9	0	01:01
09/03/2016 03:00	14.13	13.1	344.6	12.25	20.22	350	12.32	23.04	02:49	345.1	7.96	0.86	94.5	8.17	7.96	2.58	02:28
09/03/2016 04:00	14.12	13.1	327.7	12.48	21.63	330	11.53	21.63	03:52	327.8	7.88	3.01	92.9	7.99	7.88	5.16	03:06
09/03/2016 05:00	14.12	13.06	313.7	14.69	19.39	320	13.41	21.98	04:07	331.3	7.76	3.01	91.1	7.91	7.72	3.87	04:03
09/03/2016 06:00	14.13	12.99	320.6	14.34	21.18	320	14.42	24.84	05:29	319.5	8.17	1.72	89.8	8.17	7.75	2.58	05:01
09/03/2016 07:00	14.12	12.95	329.3	13.17	24.42	320	14.97	27.34	06:42	318	8.3	1.075	90.5	8.46	8.16	2.58	06:03
09/03/2016 08:00	14.13	12.97	341.2	7.64	12.36	350	10.11	21.12	07:37	348.4	8.76	0	83.4	8.91	8.3	0	07:01
09/03/2016 09:00	14.13	13.01	340.6	9.45	14.74	340	9.4	20.54	08:45	350.7	8.44	0	82.3	8.87	8.44	0	08:01
09/03/2016 10:00	14.13	13.06	347.7	7.05	12.36	340	7.21	15.28	09:43	359.2	8.57	0	79.8	8.75	8.35	0	09:01
09/03/2016 11:00	14.12	13.1	321.5	5.721	9.25	340	6.743	17.24	10:16	336.3	8.92	0	73.2	9	8.49	0	10:01
09/03/2016 12:00	14.12	13.15	297.2	4.236	7.2	310	4.104	10.18	11:10	319	9.39	0	74.4	9.39	9.01	0	11:01
09/03/2016 13:00	14.12	13.24	325.9	1.508	5.789	290	3.027	8.16	12:27	288.1	11.15	0.86	72.5	11.62	8.27	3.87	12:19
09/03/2016 14:00	14.12	13.39	211.2	7.69	13	230	5.285	13	13:55	210.7	9.66	0	78.5	11.34	9.42	0	13:01
09/03/2016 15:00	14.11	13.55	230.6	4.819	9.64	220	6.329	14.77	14:31	268.4	8.36	0.86	82.9	9.78	8.04	3.87	14:41
09/03/2016 16:00	14.1	13.64	258.7	5.593	10.79	260	5.982	13.04	15:42	269.3	8.91	0	82	9.23	8.36	0	15:01
09/03/2016 17:00	14.11	13.73	245.2	5.715	10.63	270	7.93	16.79	16:35	265.8	8.59	0.215	80.2	8.91	8.52	1.29	16:18
09/03/2016 18:00	14.1	13.78	240.2	6.223	11.72	240	7.54	13.55	17:09	233.9	8.13	0	81.1	8.61	8.06	0	17:01
09/03/2016 19:00	14.11	13.8	216.1	8.4	15.92	230	7.79	15.92	18:57	211.5	7.44	0	83.8	8.25	7.44	0	18:01
09/03/2016 20:00	14.1	13.8	227.9	8.26	12.75	220	7.64	13.13	19:40	228.3	7.14	0	83.3	7.76	7.13	0	19:01
09/03/2016 21:00	14.1	13.78	208.4	8.09	14.8	220	7.51	14.8	20:58	213.5	7.22	0	83.5	7.34	7	0	20:01
09/03/2016 22:00	14.11	13.75	215.5	7.83	13.04	210	8.16	13.74	21:20	222.2	6.828	0	84.2	7.19	6.679	0	21:01
09/03/2016 23:00	14.11	13.75	211.3	6.698	10.95	220	5.959	12.11	22:46	210.2	7.03	0	80	7.31	6.824	0	22:01
10/03/2016 00:00	14.1	13.75	212.9	5.914	9.25	210	5.858	10.89	23:09	206.9	6.645	0	84.4	7.09	6.645	0	23:01
10/03/2016 01:00	14.11	13.75	210.5	4.986	9.03	210	5.881	11.72	00:10	211.5	6.637	0	84.7	6.92	6.482	0	00:01
10/03/2016 02:00	14.1	13.78	212.4	6.235	9.89	210	5.299	11.91	01:48	212.8	6.57	0	86.3	7.03	6.495	0	01:01
10/03/2016 03:00	14.1	13.78	216.4	5.164	9.32	210	5.478	10.5	02:20	208.5	6.763	0	84	7.01	6.574	0	02:01
10/03/2016 04:00	14.1	13.8	208.8	5.855	9.35	210	4.921	9.64	03:34	181	6.724	0	85.2	6.91	6.478	0	03:01
10/03/2016 05:00	14.1	13.82	180.4	7.06	11.37	180	5.218	11.37	05:00	175.5	6.417	0	86.8	6.786	6.383	0	04:01
10/03/2016 06:00	14.1	13.84	199.8	4.507	9.73	200	4.59	11.75	05:08	187.2	6.762	0	85.5	6.876	6.395	0	05:01
10/03/2016 07:00	14.1	13.84	177.4	6.111	10.5	180	5.22	10.5	06:57	191.3	6.599	0	87.1	6.747	6.555	0	06:01
10/03/2016 08:00	14.1	13.87	157.5	3.956	6.655	150	4.164	8.68	07:25	147	6.555	0	87.5	6.629	6.412	0	07:01
10/03/2016 09:00	14.1	13.87	169.5	5.603	9.57	180	5.116	9.57	08:58	179.2	6.462	0	86.6	6.572	6.317	0	08:01
10/03/2016 10:00	14.1	13.87	171.6	5.789	10.54	180	5.117	10.92	09:01	177.9	6.583	0	86.9	7.04	6.478	0	09:01
10/03/2016 11:00	14.1	13.87	161.1	3.394	6.655	150	3.367	9.86	10:03	160.9	7.49	0	81.7	7.68	6.515	0	10:01
10/03/2016 12:00	14.1	13.89	211.4	5.344	9.51	210	4.205	9.51	11:55	215.5	7.94	0	79.8	8.13	7.31	0	11:01
10/03/2016 13:00	14.1	13.96	220.6	4.772	9.93	210	5.236	9.93	12:58	210.1	8.54	0	72.8	8.8	7.86	0	12:01
10/03/2016 14:00	14.09	14.05	220.9	2.812	5.982	220	3.943	10.15	13:16	208.2	9.45	0	67.76	9.45	8.57	0	13:01
10/03/2016 15:00	14.09	14.14	204.4	4.151	6.88	200	4.055	10.02	14:29	199.4	9.37	0	67.2	9.43	9.02	0	14:01
10/03/2016 16:00	14.09	14.23	217.4	5.578	10.5	210	4.156	10.5	15:56	211.7	9.56	0	64.61	9.76	9.36	0	15:01
10/03/2016 17:00	14.09	14.27	208.4	5.036	8.03	210	5.221	9.25	16:20	206.3	9.53	0	65.99	9.62	9.37	0	16:01
10/03/2016 18:00	14.09	14.32	181.3	4.164	7.36	190	3.438	7.36	17:55	188	9.46	0	68.67	9.66	9.39	0	17:01
10/03/2016 19:00	14.09	14.36	214.1	4.299	8.1	210	4.679	11.82	18:34	205.9	9.54	0	70	9.62	9.38	0	18:01
10/03/2016 20:00	14.09	14.38	280.4	4.977	7.78	280	5.683	11.72	19:32	279.5	7.52	0	73.2	9.48	7.52	0	19:01
10/03/2016 21:00	14.09	14.36	279	3.051	5.372	270	3.975	8.64	20:14	276.9	7.51	0	74.1	7.74	7.24	0	20:01
10/03/2016 22:00	14.09	14.36	265.1	3.436	5.34	270	3.884	6.944	21:33	268.8	6.866	0	75.4	7.47	6.807	0	21:01
10/03/2016 23:00	14.09	14.34	240.6	4.288	6.623	240	2.873	6.623	22:59	240.4	6.317	0	76.2	6.952	6.317	0	22:01
11/03/2016 00:00	14.09	14.29	253.1	3.134	5.629	250	3.072	6.238	23:01	246.1	5.749	0	78.6	6.301	5.749	0	23:01
11/03/2016 01:00	14.09	14.23	249.8	3.507	5.757	240	3.72	6.719	00:34	247.8	5.551	0	81.5	5.856	5.419	0	00:01
11/03/2016 02:00	14.09	14.18	213	3.577	5.212	240	3.463	6.11	01:02	230.9	5.074	0	82.7	5.53	4.886	0	01:01
11/03/2016 03:00	14.1	14.11	240.8	3.863	5.918	240	3.102	6.399	02:40	264.8	4.572	0	84.3	5.296	4.55	0	02:01
11/03/2016 04:00	14.1	14.02	239.6	2.847	4.667	240	2.82	5.725	03:17	257.7	4.116	0	85.4	4.825	4.109	0	03:01
11/03/2016 05:00	14.11	13.96	235	2.808	4.026	230	2.348	4.314	04:14	222.4	3.878	0	86.7	4.103	3.81	0	04:01
11/03/2016 06:00	14.11	13.87	228	0.086	0.947	230	1.828	4.282	05:18	225.7	3.733	0	86.2	4.111	3.594	0	05:01
11/03/2016 07:00	14.1	13.78	264.9	2.032	3.737	280	1.323	4.122	06:45	264.4	3.475	0	87.5	3.735	3.146	0	06:01
11/03/2016 08:00	14.1	13.71	235.8	3.891	5.821	240	2.887	6.014	07:50	234.7	3.593	0	84.2	4.026	3.28	0	07:01
11/03/2016 09:00	14.11	13.66	286.2	2.193	4.891	270	2.978	6.399	08:40	275.3	5.174	0	78.2	5.325	3.366	0	08:01
11/03/2016 10:00	14.11	13.66	249.9	4.207	6.591	250	3.403	8	09:42	272.7	6.966	0	74.4	6.966	4.428	0	09:01
11/03/2016 11:00	14.11	13.78	280.5	3.342	6.495	280	2.417	6.912	10:47	284.8	8.43	0	67.62	8.51	6.573	0	10:01
11/03/2016 12:00	14.1	13.98	295.9	5.921	9.77	270	3.386	9.77	12:00	299.1	8.88	0	59.7	10.13	7.49	0	11:01
11/03/2016 13:00	14.09	14.29	257	4.752	8.16	280	4.932	10.92	12:12	274.8	9.65	0	54.8	10.89	8.34	0	12:01
11/03/2016 14:00	14.07	14.67	291.3	3.109	6.399	280	3.8	9.7	13:25	277.1	11.64	0	43.77	12.36	9.25	0	13:01
11/03/2016 15:00	14.06	15.03	292.7	5.004	9	270	4.149	9.32	14:15	293.9	11.52	0	54.41	12.14	10.38	0	14:01
11/03/2016 16:00	14.04	15.35	259.8	4.121	7.78	270	4.937	10.76	15:17	278.3	11.08	0	54.78	11.76	10.5	0	15:01
11/03/2016 17:00	14.05	15.62	280.9	6.919	9.77	280	6.294	10.47	16:24	273.4	10.32	0	56.99	11.4	10.15	0	16:01
11/03/2016 18:00	14.04	15.81	296.6	8.21	11.08	300	7.14	11.5	17:46	293.8	8.63	0	65.49	10.3	8.63	0	17:01
11/03/2016 19:00	14.04	15.9	290.7	5.112	7.84	300	6.169	11.53	18:01	292.6	7.92	0	69.48	8.62	7.83	0	18:01
11/03/2016 20:00	14.04	15.92	291	6.129	9.38	290	5.572	9.57	19:34	288	6.868	0	72.3	8.06	6.868	0	19:01
11/03/2016 21:00	14.04	15.9	294.1	3.229	5.308	290	5.16	9.86	20:18	297.9	6.561	0	79.1	6.956	6.43	0	20:01
11/03/2016 22:00	14.04	15.83	289	3.616	5.982	280	4.344	7.49	21:41	276.5	6.18	0	82.5	6.66	6.16	0	21:01
11/03/2016 23:00	14.05	15.76	287.8	3.399	6.334	280	3.127	7.97	22:04	290.1	5.936	0	84	6.485	5.887	0	22:01
12/03/2016 00:00	14.05	15.69	290.8	1.614	3.192	290	2.098	5.052	23:25	292.9	5.767	0	85.1	6.038	5.666	0	23:01
12/03/2016 01:00	14.05	15.6	273.2	2.962	5.501	300	3.771	10.12	00:17	303.8	6.053	0	88	6.071	5.16	0	00:01
12/03/2016 02:00	14.05	15.53	264.7	3.566	7.26	260	3.168	7.26	01:52	273.1	5.964	0	86.5	6.211	5.614	0	01:01
12/03/2016 03:00	14.05	15.46	279.4	2.807	4.795	270	3.472	7.65	02:38	274.2	6.104	0	86.2	6.155	5.457	0	02:01
12/03/2016 04:00	14.07	15.39	305.5	0.78	2.775	280	1.88	5.501	03:02	266.8	5.858	0	85.3	6.225	5.858	0	03:01
12/03/2016 05:00	14.06	15.32	284.9	0.09	1.524	360	0.38	3.032	04:40	214.1	5.889	0	85.3	6.104	5.679	0	04:01
12/03/2016 06:00	14.06	15.25	305.4	2.131	4.154	320	1.857	4.442	05:18	311.7	5.337	0	89.4	5.955	5.141	0	05:01
12/03/2016 07:00	14.07	15.16	328.1	2.351	3.513	310	2.662	4.988	06:35	311.4	5.419	0	93.1	5.519	5.081	0	06:01
12/03/2016 08:00	14.07	15.07	356	0.368	1.749	360	0.726	3.48	07:04	298	5.731	0	92.3	5.783	5.226	0	07:01
12/03/2016 09:00	14.07	15.03	279.4	3.876	6.142	360	1.199	6.142	08:56	271.4	6.849	0	86.1	6.867	5.578	0	08:01
12/03/2016 10:00	14.06	14.98	275.4	3.139	6.142	270	1.767	6.142	09:56	297.7	7.55	0	79	7.79	6.653	0	09:01
12/03/2016 11:00	14.06	15	289.3	4.072	7.04	260	3.232	7.46	10:43	319.3	8.9	0	72.5	9.63	7.36	0	10:01
12/03/2016 12:00	14.06	15.12	317.4	3.608	6.847	340	2.746	6.847	11:56	330.5	10.55	0	67.78	11.06	8.64	0	11:01
12/03/2016 13:00	14.05	15.32	118.4	1.91	4.218	300	2.581	7.71	12:11	295.1	11.07	0	60.85	12.35	10.15	0	12:01
12/03/2016 14:00	14.05	15.55	36.72	1.669	3.801	10	1.735	5.533	13:19	324.6	11.57	0	52.77	12.65	10.89	0	13:01
12/03/2016 15:00	14.04	15.83	118.7	2.578	6.078	200	2.073	6.078	14:55	108.5	11.33	0	52.68	13.24	11.33	0	14:01
12/03/2016 16:00	14.03	16.13	64.51	2.719	5.34	80	2.483	7.46	15:19	69.61	11.46	0	51.61	12.81	11.18	0	15:01
12/03/2016 17:00	14.02	16.36	253.9	2.247	3.737	230	2.998	7.68	16:11	131.3	11.62	0	51.11	12.28	11.3	0	16:01
12/03/2016 18:00	14.02	16.5	286.1	4.945	8.16	280	3.332	12.97	17:42	270.9	10.09	0	65.99	11.82	10.06	0	17:01
12/03/2016 19:00	14.02	16.57	290.7	5.897	9.61	290	6.337	10.89	18:21	290.9	8.36	0	73.6	10.08	8.36	0	18:01
12/03/2016 20:00	14.02	16.57	291.5	5.4	7.84	290	5.557	10.6	19:45	279.7	7.52	0	78.8	8.21	7.48	0	19:01
12/03/2016 21:00	14.03	16.52	281.7	3.522	6.174	290	4.655	9.86	20:18	282.1	7.27	0	80.2	7.63	6.931	0	20:01
12/03/2016 22:00	14.03	16.43	282.7	2.287	4.058	270	3.288	6.815	21:40	272.7	6.876	0	82.3	7.41	6.795	0	21:01
12/03/2016 23:00	14.02	16.34	276.1	4.027	5.821	280	3.533	6.11	22:45	281.8	6.626	0	82.6	7.08	6.429	0	22:01
13/03/2016 00:00	14.03	16.22	275.3	2.474	4.346	280	3.254	5.404	23:34	279.1	6.242	0	84.9	6.635	6.242	0	23:01
13/03/2016 01:00	14.04	16.13	274	5.713	8.19	270	3.738	8.19	00:59	281.9	5.546	0	87.4	6.335	5.546	0	00:01
13/03/2016 02:00	14.04	16.04	273.8	3.926	7.36	280	4.305	9.89	01:02	273.9	5.754	0	85.2	6.01	5.365	0	01:01
13/03/2016 03:00	14.04	15.94	243.7	3.305	6.302	270	3.703	7.1	02:26	270.9	5.651	0	85.1	6.03	5.361	0	02:01
13/03/2016 04:00	14.05	15.87	254.1	2.461	5.757	230	3.438	7.17	03:17	256	4.439	0	86.1	5.751	4.439	0	03:01
13/03/2016 05:00	14.05	15.78	245.1	4.676	7.81	230	3.331	7.81	05:00	237.8	3.293	0	87.5	4.421	3.293	0	04:01
13/03/2016 06:00	14.05	15.67	202.5	3.741	5.725	230	3.555	7.26	05:21	243.1	3.851	0	88.1	4.039	3.227	0	05:01
13/03/2016 07:00	14.05	15.55	217.4	4.798	7.75	210	4.663	8.9	06:33	209.2	3.831	0	88.5	4.448	3.676	0	06:01
13/03/2016 08:00	14.06	15.44	233.6	4.643	8.19	230	5.149	9.19	07:24	231.2	3.238	0	91.6	3.949	3.238	0	07:01
13/03/2016 09:00	14.06	15.35	241.8	4.684	8.26	240	4.494	9.32	08:31	248.5	4.219	0	93	4.268	3.317	0	08:01
13/03/2016 10:00	14.06	15.28	246	3.795	7.23	250	4.593	10.54	09:22	242.6	6.563	0	83.9	6.563	3.827	0	09:01
13/03/2016 11:00	14.06	15.3	264.6	9.65	16.34	280	8.39	17.33	10:38	285.8	8.42	0	64.4	8.48	6.282	0	10:01
13/03/2016 12:00	14.05	15.41	258.5	8.11	17.56	270	10.43	19.23	11:06	271	9.31	0	57.48	9.78	8.04	0	11:01
13/03/2016 13:00	14.03	15.62	256.8	7.7	12.49	280	9.56	16.82	12:30	266.1	9.97	0	53.94	10.42	8.79	0	12:01
13/03/2016 14:00	14.04	15.9	258.3	8.04	15.57	270	9.69	18.84	13:32	272.6	10.95	0	52.06	11.09	9.21	0	13:01
13/03/2016 15:00	14.04	16.15	274.5	11.36	16.92	280	10.24	19.61	14:49	278.2	9.69	0	58.74	10.86	9.34	0	14:01
13/03/2016 16:00	14.02	16.38	278.8	12.31	19.35	280	12.75	20.6	15:19	287.6	8.48	0	62.56	9.61	8.14	0	15:01
13/03/2016 17:00	14.02	16.52	273.7	9.72	16.5	270	11.47	21.69	16:04	275.1	7.27	0	67.39	8.2	7.01	0	16:01
13/03/2016 18:00	14.02	16.62	282.8	7.06	11.34	280	9.67	16.47	17:05	273.9	6.396	0	71.2	7.2	6.228	0	17:01
13/03/2016 19:00	14.02	16.64	278	6.807	12.65	280	6.921	12.65	18:51	275.2	6.123	0	74.5	6.518	5.782	0	18:01
13/03/2016 20:00	14.02	16.59	276.8	4.717	8.42	280	5.754	10.34	19:29	262	5.853	0	75.5	6.161	5.581	0	19:01
13/03/2016 21:00	14.03	16.5	260.7	5.75	12.14	270	6.931	13.77	20:37	264	5.136	0	76.8	5.866	5.053	0	20:01
13/03/2016 22:00	14.04	16.36	244.8	6.055	12.52	260	8.1	16.08	21:09	256.9	4.94	0	80.5	5.254	4.614	0	21:01
13/03/2016 23:00	14.04	16.22	244	7.71	15.18	230	7.75	15.18	22:59	222.2	4.602	0	83.7	4.946	4.449	0	22:01
14/03/2016 00:00	14.04	16.08	219.8	6.724	12.97	230	7.14	14.67	23:18	240.9	5.173	0	83.3	5.314	4.526	0	23:01
14/03/2016 01:00	14.04	15.97	220.2	5.965	12.65	220	6.937	14.38	00:37	217.5	5.577	0	82.1	5.757	4.917	0	00:01
14/03/2016 02:00	14.05	15.87	222.9	6.236	12.72	220	6.518	13.55	01:26	218.8	5.911	0	82	6.077	5.423	0	01:01
14/03/2016 03:00	14.05	15.81	240.7	9.22	15.54	230	9.02	18.2	02:34	231.3	6.195	0	79.8	6.293	5.882	0	02:01
14/03/2016 04:00	14.05	15.69	235.9	9.14	16.79	230	8.94	16.95	03:50	235.9	5.999	0	79	6.33	5.999	0	03:01
14/03/2016 05:00	14.05	15.58	232.7	7.48	13.16	230	8.58	16.66	04:20	236.2	5.449	0	80.9	6.046	5.427	0	04:01
14/03/2016 06:00	14.06	15.46	226.4	8.13	13.74	230	8.03	15.18	05:35	216.2	5.213	0	81.3	5.519	5.075	0	05:01
14/03/2016 07:00	14.06	15.37	236.8	10.27	17.24	240	9.22	17.24	06:57	248.1	5.279	0	77.4	5.379	5.083	0	06:01
14/03/2016 08:00	14.07	15.25	240.1	10.29	19.26	240	10.79	22.62	07:20	252.1	5.286	0	74.8	5.71	5.279	0	07:01
14/03/2016 09:00	14.07	15.12	250.8	11.51	18.49	250	12.2	22.3	08:41	249.7	5.393	0	72	5.473	5.049	0	08:01
14/03/2016 10:00	14.07	15.03	255.4	11.21	16.95	270	10	17.94	09:31	275.8	5.737	0	69.42	6.451	5.251	0	09:01
14/03/2016 11:00	14.07	15.05	259.2	8.81	16.53	270	10.56	19.51	10:45	275.5	6.717	0	66.19	7.33	5.758	0	10:01
14/03/2016 12:00	14.05	15.14	263.6	11.5	20.35	270	11.16	21.73	11:42	276.8	7.82	0	62.05	8.06	6.303	0	11:01
14/03/2016 13:00	14.05	15.32	255.4	8.7	16.95	280	12.66	21.31	12:48	271.4	9.53	0	50.01	9.61	7.77	0	12:01
14/03/2016 14:00	14.04	15.58	269.9	12.18	18.9	270	13.6	25.73	13:37	277.4	9.97	0	37.78	10.5	8.87	0	13:01
14/03/2016 15:00	14.05	15.78	275.1	16.49	24.04	270	15.35	26.44	14:21	279.2	10.18	0	35.34	10.63	9.85	0	14:01
14/03/2016 16:00	14.04	15.94	271.7	16.92	23.97	270	16.55	25.45	15:09	263.5	10.19	0	33.01	10.56	10.01	0	15:01
14/03/2016 17:00	14.04	16.06	269.4	16.88	26.73	270	16.83	27.02	16:47	270.8	8.58	0	45.23	9.98	8.58	0	16:01
14/03/2016 18:00	14.03	16.11	267.4	14.53	22.5	270	16.14	28.2	17:14	271	7.98	0	51.04	8.79	7.93	0	17:01
14/03/2016 19:00	14.04	16.08	263.5	11.64	19.99	270	12.69	22.82	18:21	266.6	7.43	0	55.95	7.93	7.32	0	18:01
14/03/2016 20:00	14.04	16.01	260.4	11.56	21.79	260	11.28	21.89	19:06	239.2	6.655	0	63.04	7.29	6.655	0	19:01
14/03/2016 21:00	14.05	15.9	253.9	8.26	15.41	260	8.94	19.99	20:28	255.5	6.348	0	67.65	6.853	6.33	0	20:01
14/03/2016 22:00	14.05	15.76	242.7	7.19	12.91	250	7.3	15.73	21:03	256.8	6.177	0	70.1	6.445	5.944	0	21:01
14/03/2016 23:00	14.05	15.64	223.5	7.58	11.98	230	6	12.07	22:45	221.9	5.28	0	71.5	6.134	5.28	0	22:01
15/03/2016 00:00	14.06	15.53	228.5	4.077	9.93	220	5.746	12.11	23:07	217.2	4.936	0	74.2	5.587	4.741	0	23:01
15/03/2016 01:00	14.06	15.39	225.2	5.432	10.37	220	5.021	10.37	00:58	235.2	4.662	0	78.2	5.161	4.557	0	00:01
15/03/2016 02:00	14.05	15.3	233.4	4.621	8.61	230	5.366	10.92	01:29	226.6	4.599	0	82	4.945	4.477	0	01:01
15/03/2016 03:00	14.07	15.19	229.1	5.544	8.48	230	5.438	11.11	02:12	230.3	4.456	0	84.5	4.691	4.34	0	02:01
15/03/2016 04:00	14.07	15.09	235.4	4.588	8.87	240	4.695	8.87	03:51	229.3	4.563	0	84.2	4.688	4.332	0	03:01
15/03/2016 05:00	14.07	14.98	224.9	2.534	4.571	230	3.909	8.29	04:13	229.3	4.265	0	82.3	4.616	4.265	0	04:01
15/03/2016 06:00	14.08	14.89	235.8	4.559	8.61	230	4.105	8.61	05:52	232.2	4.609	0	84.1	4.633	4.257	0	05:01
15/03/2016 07:00	14.08	14.78	219.9	2.004	5.34	220	2.805	5.789	06:06	237.7	5.486	0	82	5.558	4.508	0	06:01
15/03/2016 08:00	14.08	14.71	212.6	4.387	7.94	210	3.211	7.94	07:57	201.6	6.329	0	82.3	6.329	5.432	0	07:01
15/03/2016 09:00	14.08	14.65	239.3	7.12	13.55	230	5.733	13.55	08:58	241.2	6.141	0	86.4	6.824	6.087	0	08:01
15/03/2016 10:00	14.08	14.62	222.2	7.29	14.64	240	7.27	14.64	09:53	224	7.09	0	85	7.23	5.963	0	09:01
15/03/2016 11:00	14.08	14.6	230.1	8.63	15.47	230	8.26	15.47	10:58	245.3	7.33	0	84	7.7	6.858	0	10:01
15/03/2016 12:00	14.08	14.6	237.3	8.29	14.25	230	7.1	14.29	11:03	239.1	7.94	0	80	8.12	7.39	0	11:01
15/03/2016 13:00	14.08	14.64	221.4	5.996	11.08	230	7	14.09	12:45	247.2	8.63	0	77.8	8.76	7.92	0	12:01
15/03/2016 14:00	14.08	14.69	230.3	10.06	15.95	230	8.15	16.37	13:39	233.2	9.01	0	76.3	9.16	8.42	0	13:01
15/03/2016 15:00	14.07	14.76	233.5	8.09	13.84	240	8.06	15.47	14:11	242.7	8.9	0	77.1	9.34	8.83	0	14:01
15/03/2016 16:00	14.07	14.8	227.3	8.09	14.58	220	8.24	16.92	15:16	217.8	8.61	0	78.3	9.09	8.61	0	15:01
15/03/2016 17:00	14.07	14.84	231.7	8.89	15.44	240	8.85	17.01	16:17	234.6	8.36	0	80.1	8.9	8.35	0	16:01
15/03/2016 18:00	14.07	14.87	228.4	9.47	17.01	220	8.82	18.04	17:46	213.7	8.36	0	80	8.68	8.28	0	17:01
15/03/2016 19:00	14.07	14.84	225.1	8.96	15.76	220	9.18	19.83	18:32	221.2	8.08	0	81.8	8.55	8.08	0	18:01
15/03/2016 20:00	14.08	14.82	217.6	8.96	18.01	230	10.35	19.9	19:26	222.5	7.69	0	84.8	8.1	7.62	0	19:01
15/03/2016 21:00	14.08	14.8	219.8	5.923	14	220	10.11	20.48	20:04	215.8	7.33	0	85.2	7.79	6.934	0	20:01
15/03/2016 22:00	14.07	14.78	219.7	6.257	12.62	210	8.42	16.6	21:14	194.5	7.1	0	85.8	7.4	7	0	21:01
15/03/2016 23:00	14.07	14.76	219.2	9.35	17.37	230	8.47	18.81	22:35	232.1	7.17	0	86	7.42	7.05	0	22:01
16/03/2016 00:00	14.08	14.73	228.3	8.08	17.04	230	9.06	18.78	23:35	219.1	7.34	0	85.4	7.48	7.16	0	23:01
16/03/2016 01:00	14.08	14.71	214.2	7.18	12.72	220	7.43	15.18	00:16	216.7	7.73	0	84.2	7.78	7.39	0	00:01
16/03/2016 02:00	14.08	14.71	221.3	8.57	15.51	220	7.92	16.72	01:19	206.4	7.74	0	85.7	7.92	7.56	0	01:01
16/03/2016 03:00	14.08	14.71	215.5	6.89	12.36	220	7.8	17.62	02:07	217.7	7.53	0	89.3	7.78	7.25	0	02:01
16/03/2016 04:00	14.09	14.71	217.5	10.31	15.95	220	8.45	15.95	03:57	226.7	7.4	0	89.2	7.59	7.31	0	03:01
16/03/2016 05:00	14.08	14.67	228.2	8.35	14.32	230	7.82	15.86	04:21	219.2	7.52	0	87.7	7.69	7.34	0	04:01
16/03/2016 06:00	14.08	14.64	232.6	9.07	13.97	230	8.73	17.62	05:37	221.5	7.54	0	86.7	7.63	7.48	0	05:01
16/03/2016 07:00	14.09	14.62	225	7.94	12.88	230	8.08	16.4	06:47	246.6	7.5	0	82.1	7.84	7.5	0	06:01
16/03/2016 08:00	14.09	14.6	228.6	9.49	16.63	230	8.88	17.56	07:44	226	7.11	0	81.8	7.63	7.04	0	07:01
16/03/2016 09:00	14.09	14.56	242.6	11.85	20.22	250	10.54	21.18	08:47	253.2	7.19	0	70.9	7.54	6.951	0	08:01
16/03/2016 10:00	14.09	14.54	236.9	10.07	17.97	240	9.8	21.47	09:30	268.9	7.43	0	71.6	7.77	7.2	0	09:01
16/03/2016 11:00	14.08	14.54	242.2	9.33	17.78	240	10.31	23.71	10:48	247.5	8.11	0	62.27	8.24	7.43	0	10:01
16/03/2016 12:00	14.09	14.54	222.8	12.69	23.33	230	11.66	23.33	11:51	215.4	7.89	0	63.36	8.19	7.6	0	11:01
16/03/2016 13:00	14.08	14.54	244.4	10.48	18.62	250	11	22.85	12:19	221.8	8.08	0	56.35	8.71	7.81	0	12:01
16/03/2016 14:00	14.08	14.6	267.5	16.1	25.29	270	14.25	28.04	13:16	265.7	8.72	0	50.55	8.88	8.05	0	13:01
16/03/2016 15:00	14.07	14.73	271.6	11.26	18.71	270	11.88	23.62	14:12	272.8	9.19	0	49.57	9.61	8.29	0	14:01
16/03/2016 16:00	14.07	14.87	265.9	13.49	25.32	270	12.94	26.66	15:39	276	8.06	0	57.58	9.29	8.06	0	15:01
16/03/2016 17:00	14.07	14.96	270.3	16.97	28.36	270	16.13	28.36	16:51	271.3	7.14	0	63.38	8.03	6.959	0	16:01
16/03/2016 18:00	14.07	14.96	238.9	12.57	23.68	250	14.09	27.72	17:26	254.9	6.674	0	60.72	7.24	6.563	0	17:01
16/03/2016 19:00	14.07	14.89	237.1	10.03	17.49	230	11.52	25.32	18:14	231.1	6.488	0	64.42	6.76	6.335	0	18:01
16/03/2016 20:00	14.07	14.8	242	11.17	19.32	240	9.89	21.79	19:21	249.6	6.79	0	68.31	6.87	6.472	0	19:01
16/03/2016 21:00	14.08	14.73	228.4	10.37	17.56	230	10.96	21.18	20:02	233.1	6.475	0	72.3	6.86	6.447	0	20:01
16/03/2016 22:00	14.08	14.66	239.6	10.16	15.7	230	10.87	22.24	21:37	231.1	6.437	0	77	6.605	6.33	0	21:01
16/03/2016 23:00	14.09	14.6	224.1	7.64	12.07	230	9.17	18.9	22:13	212.2	5.808	0	80.2	6.526	5.808	0	22:01
16/03/2016 00:00	14.09	14.55	223.8	6.719	11.47	220	7.33	14.06	23:23	227.6	5.278	0	83	5.904	5.278	0	23:01
17/03/2016 01:00	14.09	14.49	229.6	5.667	11.43	230	6.687	13.1	00:07	223.7	4.811	0	86.1	5.291	4.757	0	00:01
17/03/2016 02:00	14.09	14.45	229.5	7.21	11.27	230	6.27	11.27	01:52	234	4.491	0	88	4.883	4.353	0	01:01
17/03/2016 03:00	14.09	14.38	221.8	5.209	9.22	220	5.894	11.02	02:41	215.8	4.255	0	86.8	4.421	4.148	0	02:01
17/03/2016 04:00	14.09	14.29	224.3	6.45	10.41	230	5.911	11.72	03:38	231.3	3.789	0	87.7	4.384	3.739	0	03:01
17/03/2016 05:00	14.09	14.23	227.6	4.185	7.78	220	5.291	10.92	04:28	215.2	3.789	0	85.6	4.113	3.75	0	04:01
17/03/2016 06:00	14.09	14.14	218.5	4.96	9.28	220	5.976	12.62	05:46	223	3.69	0	86.3	4.033	3.582	0	05:01
17/03/2016 07:00	14.1	14.02	216.2	5.567	10.09	210	5.799	11.79	06:17	209.9	3.524	0	83.7	3.807	3.467	0	06:01
17/03/2016 08:00	14.11	13.93	223.8	6.007	12.36	220	6.662	14.64	07:43	229.3	4.249	0	87.7	4.251	3.387	0	07:01
17/03/2016 09:00	14.1	13.87	232.4	7.21	14.74	230	7.12	15.63	08:45	240.3	6.519	0	80.2	6.519	4.34	0	08:01
17/03/2016 10:00	14.1	13.89	234.4	8.73	14.9	240	8.37	14.9	09:54	226.9	7.49	0	69.92	7.58	6.112	0	09:01
17/03/2016 11:00	14.1	14	252.5	8.11	15.6	230	8.32	16.05	10:21	231.3	9.05	0	58.67	9.76	7.31	0	10:01
17/03/2016 12:00	14.09	14.23	270.8	10.07	17.33	280	11.45	21.15	11:33	283.4	10.03	0	49.87	10.21	8.79	0	11:01
17/03/2016 13:00	14.08	14.52	275.2	7.63	14.38	290	9.64	17.59	12:12	276	10.35	0	45.76	11.93	10.27	0	12:01
17/03/2016 14:00	14.07	14.85	283	8.69	16.08	270	10.35	19.58	13:31	280.2	11.09	0	40.19	11.66	10.46	0	13:01
17/03/2016 15:00	14.06	15.16	280.3	8.55	16.15	280	8.56	17.49	14:50	282.8	11.45	0	42.08	12.41	10.8	0	14:01
17/03/2016 16:00	14.05	15.46	249.9	5.79	11.98	280	7.63	15.95	15:40	268.5	11.06	0	41.44	11.9	10.89	0	15:01
17/03/2016 17:00	14.03	15.74	280.2	6.849	12.3	280	7.04	14.96	16:12	261.3	11.13	0	42.86	11.84	10.87	0	16:01
17/03/2016 18:00	14.04	15.92	294.6	8.1	12.75	300	7.44	12.84	17:15	272.6	9.35	0	49	11.11	9.31	0	17:01
17/03/2016 19:00	14.02	16.9	276.9	7.87	11.72	270	7.63	13.55	18:50	268.6	8.62	0	54.45	9.68	8.6	0	18:01
17/03/2016 20:00	14.04	16.2	280.8	4.697	7.97	280	5.777	13.45	19:01	270.9	8.06	0	56.85	8.65	7.92	0	19:01
17/03/2016 21:00	14.04	16.08	271.4	4.064	5.95	270	4.699	10.15	20:26	268.8	7.37	0	60.27	8.25	7.3	0	20:01
17/03/2016 22:00	14.04	15.99	275	4.623	7.07	280	5.623	10.21	21:06	268.5	6.785	0	67.03	7.55	6.581	0	21:01
17/03/2016 23:00	14.04	15.92	221.2	2.956	6.944	260	3.453	7.71	22:30	235.8	6.078	0	71.7	6.999	6.02	0	22:01
18/03/2016 00:00	14.05	15.83	232.2	2.909	6.11	250	3.16	7.81	23:03	231.4	5.878	0	73.1	6.311	5.755	0	23:01
18/03/2016 01:00	14.05	15.71	233.5	3.351	5.276	230	3.227	6.719	00:02	215.4	5.065	0	79.1	5.949	5.065	0	00:01
18/03/2016 02:00	14.05	15.6	222.6	5.59	9.77	240	4.801	9.77	01:51	239.2	4.404	0	82.7	5.154	4.351	0	01:01
18/03/2016 03:00	14.06	15.48	201.5	5.611	10.98	220	5.593	10.98	02:53	191.5	3.957	0	85.6	4.696	3.78	0	02:01
18/03/2016 04:00	14.06	15.39	217.2	4.989	10.7	210	5.444	12.2	03:45	210.6	3.023	0	86.2	4.056	2.965	0	03:01
18/03/2016 05:00	14.07	15.28	221.7	5.404	9.61	230	5.99	10.92	04:23	240.4	3.251	0	83	3.609	2.829	0	04:01
18/03/2016 06:00	14.06	15.19	238.7	4.734	10.6	220	6.208	15.63	05:18	217	2.917	0	83.7	3.352	2.347	0	05:01
18/03/2016 07:00	14.07	15.07	233.8	3.55	7.94	210	5.56	11.95	06:42	214.8	3.646	0	84.4	3.74	2.935	0	06:01
18/03/2016 08:00	14.07	14.98	256.1	2.907	5.469	270	2.815	6.847	07:22	272.1	4.226	0	82.4	4.511	3.524	0	07:01
18/03/2016 09:00	14.08	14.91	206.9	5.811	11.63	240	3.965	11.63	08:52	223.2	4.591	0	86.8	4.81	3.91	0	08:01
18/03/2016 10:00	14.07	14.84	225.9	7.13	12.81	210	6.408	13.16	09:37	212.6	5.205	0	84.3	5.444	4.487	0	09:01
18/03/2016 11:00	14.08	14.78	215.5	6.487	12.3	210	7.53	15.57	10:07	227.1	6.079	0	80.7	6.079	5.039	0	10:01
18/03/2016 12:00	14.09	14.73	238	6.734	12.11	200	7.59	14.58	11:29	227	6.454	0	80	6.454	5.84	0	11:01
18/03/2016 13:00	14.08	14.69	206.8	8.34	13.65	240	6.449	13.65	12:56	211.9	7	0	77.3	7.16	6.234	0	12:01
18/03/2016 14:00	14.08	14.67	203.3	8.1	12.78	210	7.05	13.36	13:21	207.7	7.2	0	79.9	7.39	6.997	0	13:01
18/03/2016 15:00	14.08	14.69	212.9	7.3	13.65	210	6.84	13.65	14:57	206.6	7.6	0	78.2	7.75	7.06	0	14:01
18/03/2016 16:00	14.08	14.69	226.7	6.548	14.74	220	7.32	15.54	15:23	231.5	7.97	0	78.4	8.03	7.4	0	15:01
18/03/2016 17:00	14.08	14.69	199.9	9.82	14.86	200	8.34	14.86	16:59	190.5	7.46	0	80.1	8.09	7.46	0	16:01
18/03/2016 18:00	14.07	14.67	218.6	5.233	10.21	210	7.89	15.73	17:41	207.7	7.61	0	75.9	7.78	7.44	0	17:01
18/03/2016 19:00	14.07	14.67	237.8	6.528	11.34	240	6.919	15.02	18:17	234.7	7.17	0	82.1	7.69	7.14	0	18:01
18/03/2016 20:00	14.08	14.65	217.2	7.41	12.56	240	6.662	15.51	19:45	230.5	7.47	0	79.6	7.53	6.998	0	19:01
18/03/2016 21:00	14.08	14.6	241.6	8.29	14.38	210	9.02	18.2	20:40	235.9	7.23	0	76.3	7.68	7.02	0	20:01
18/03/2016 22:00	14.08	14.56	210.9	12.66	20.64	230	10.26	20.64	21:55	211.3	6.716	0	76.9	7.34	6.601	0	21:01
18/03/2016 23:00	14.09	14.49	233.8	7.08	13.04	230	9.2	21.85	22:01	215.7	6.628	0	77.7	6.689	6.458	0	22:01
19/03/2016 00:00	14.09	14.47	230.1	5.62	12.91	230	6.745	14.06	23:13	232.1	6.721	0	73.6	6.924	6.36	0	23:01
19/03/2016 01:00	14.09	14.43	216	5.954	14.67	220	6.418	14.74	00:15	220.9	6.682	0	72.4	7.14	6.682	0	00:01
19/03/2016 02:00	14.09	14.41	234.7	7.32	13.45	230	5.758	13.45	02:00	225.3	6.71	0	74.4	7.13	6.629	0	01:01
19/03/2016 03:00	14.09	14.38	220.6	7.27	13.52	230	7.84	17.97	02:15	247.8	6.722	0	74.4	6.817	6.57	0	02:01
19/03/2016 04:00	14.08	14.38	230.9	8.62	14.25	220	7.18	15.73	03:50	235.5	6.675	0	75.3	7.06	6.519	0	03:01
19/03/2016 05:00	14.09	14.36	220.6	9.57	14.22	220	7.87	16.02	04:20	216.4	6.276	0	79.6	6.932	6.271	0	04:01
19/03/2016 06:00	14.09	14.32	218.5	7.43	13.16	220	7.76	15.06	05:44	218.1	6.092	0	81.7	6.312	6.008	0	05:01
19/03/2016 07:00	14.09	14.29	219.2	4.872	12.23	220	6.155	13.87	06:36	222.1	6.506	0	78.8	6.634	5.979	0	06:01
19/03/2016 08:00	14.1	14.25	209.1	6.931	13.16	210	7.48	15.31	07:44	199.6	6.343	0	80.6	6.493	6.014	0	07:01
19/03/2016 09:00	14.09	14.23	213.6	6.385	12.72	220	7.14	14.96	08:39	227.3	6.861	0	76.5	7.15	6.138	0	08:01
19/03/2016 10:00	14.09	14.2	227.2	9.02	16.56	210	6.977	16.56	09:52	221.5	7.31	0	79.5	7.31	6.448	0	09:01
19/03/2016 11:00	14.09	14.2	233	7.38	14.77	240	9.29	18.55	10:16	233.7	7.72	0	73.1	7.85	7.16	0	10:01
19/03/2016 12:00	14.09	14.23	217.3	9.89	18.74	230	8.99	18.74	11:56	209.8	8.11	0	69.05	8.7	7.56	0	11:01
19/03/2016 13:00	14.09	14.25	227.3	7.04	13.23	240	8.2	18.52	12:26	238.1	8.83	0	62.53	9.29	7.95	0	12:01
19/03/2016 14:00	14.09	14.32	221	9.24	17.2	220	9.13	17.91	13:29	218.3	8.58	0	66.3	9.07	8.56	0	13:01
19/03/2016 15:00	14.09	14.38	217.1	7.27	12.75	220	8.84	16.02	14:28	243.2	8.71	0	67.25	9.05	8.41	0	14:01
19/03/2016 16:00	14.08	14.45	232.6	9.63	15.09	230	8.9	17.49	15:47	235.4	8.32	0	67.15	8.9	8.01	0	15:01
19/03/2016 17:00	14.08	14.47	225.3	10.44	17.08	230	8.21	17.08	16:58	228.6	8.11	0	67.73	8.49	7.91	0	16:01
19/03/2016 18:00	14.09	14.49	228.7	8.45	17.2	230	8.11	18.74	17:32	211	7.95	0	67.54	8.49	7.93	0	17:01
19/03/2016 19:00	14.09	14.49	217.6	9.71	15.92	210	9.51	19.71	18:03	231.8	7.51	0	68.95	8.06	7.51	0	18:01
19/03/2016 20:00	14.09	14.47	231.4	7.32	14.32	230	8.92	17.75	19:40	211.1	7.19	0	69.18	7.66	7.13	0	19:01
19/03/2016 21:00	14.09	14.43	226.1	9	15.35	220	9.39	18.97	20:32	216	6.741	0	71.9	7.3	6.657	0	20:01
19/03/2016 22:00	14.09	14.38	246.1	10.88	18.13	240	9.94	19.19	21:12	223.7	6.245	0	70.4	6.754	6.241	0	21:01
19/03/2016 23:00	14.09	14.36	231.3	9.06	16.37	230	9.17	20.96	22:44	231.4	6.444	0	70.2	6.758	6.235	0	22:01
20/03/2016 00:00	14.09	14.29	230.1	8.4	14.13	230	9.46	17.91	23:01	240.5	6.384	0	72.5	6.613	6.289	0	23:01
20/03/2016 01:00	14.09	14.25	228.3	7.98	12.81	220	8.67	16.24	00:15	225.8	6.241	0	72.6	6.59	6.235	0	00:01
20/03/2016 02:00	14.09	14.23	232.3	8.25	13.93	230	7.98	16.11	01:18	230.8	6.233	0	74.2	6.618	6.138	0	01:01
20/03/2016 03:00	14.09	14.2	226.4	5.984	10.5	220	7.38	14.61	02:21	233.7	6.176	0	75.1	6.516	6.074	0	02:01
20/03/2016 04:00	14.1	14.16	208.5	8.35	13.71	220	7.45	14.32	03:14	230.9	6.297	0	75.7	6.493	6.099	0	03:01
20/03/2016 05:00	14.11	14.14	202.5	10.38	15.35	210	8.31	15.35	04:54	197.2	5.515	0	84.8	6.415	5.515	0	04:01
20/03/2016 06:00	14.1	14.09	216	5.955	10.76	210	6.273	14.29	05:03	205.9	5.888	0	82.9	6.133	5.491	0	05:01
20/03/2016 07:00	14.09	14.05	209.3	8.95	14.22	210	7.86	14.7	06:47	209.2	5.352	0	87.5	5.887	5.352	0	06:01
20/03/2016 08:00	14.1	14	207.5	7.01	12.27	210	6.543	14.99	07:03	207.3	5.992	0	84	6.202	5.279	0	07:01
20/03/2016 09:00	14.1	13.98	202	6.792	10.89	210	7.11	12.62	08:03	209	6.311	0	80.9	6.599	5.884	0	08:01
20/03/2016 10:00	14.1	13.96	200.8	7.63	15.6	200	7.31	15.6	09:55	209.4	6.91	0	78	6.91	6.298	0	09:01
20/03/2016 11:00	14.1	13.93	196.7	9.87	16.15	200	8.98	16.56	10:40	198.8	7.07	0	70.8	7.27	6.677	0	10:01
20/03/2016 12:00	14.1	13.96	230	4.855	8.64	200	5.913	13.61	11:01	199.9	8.88	0	63.76	8.88	7.14	0	11:01
20/03/2016 13:00	14.11	14.02	244.6	6.5	12.2	230	8.01	16.05	12:27	238.2	9.46	0	56.93	9.64	8.33	0	12:01
20/03/2016 14:00	14.1	14.09	244.1	7.11	13.42	240	7.63	15.99	13:43	244.6	9.51	0	57.6	9.77	9.08	0	13:01
20/03/2016 15:00	14.09	14.18	240.9	6.625	10.76	230	5.858	13.9	14:02	205	10.05	0	57.16	10.49	9.5	0	14:01
20/03/2016 16:00	14.09	14.29	200.8	6.209	11.11	220	5.569	13.65	15:17	258.7	10.48	0	58.46	10.91	10.01	0	15:01
20/03/2016 17:00	14.08	14.38	224.4	5.82	11.14	200	5.951	13.61	16:15	206.8	10.93	0	54.29	11.31	10.49	0	16:01
20/03/2016 18:00	14.09	14.47	197.8	8.77	16.44	200	8.04	17.17	17:47	203.5	10.66	0	55.54	11.18	10.66	0	17:01
20/03/2016 19:00	14.09	14.51	205.5	9.91	18.84	200	9.03	18.84	18:57	204	10.13	0	61.33	10.72	10.13	0	18:01
20/03/2016 20:00	14.08	14.52	211.9	8.65	16.63	210	8.07	16.63	19:58	201.3	9.44	0	70.2	10.12	9.43	0	19:01
20/03/2016 21:00	14.09	14.52	213.1	3.361	7.39	210	6.129	14.54	20:02	215.5	9.06	0	75	9.41	8.99	0	20:01
20/03/2016 22:00	14.08	14.51	209.5	2.7	4.795	200	4.289	10.92	21:07	197.3	9.06	0	75.4	9.22	8.79	0	21:01
20/03/2016 23:00	14.09	14.54	214.2	5.268	8.29	210	5.001	10.25	22:45	214.7	8.55	0	78.8	8.98	8.42	0	22:01
21/03/2016 00:00	14.09	14.54	226.9	4.327	8.32	220	5.176	11.18	23:32	215.1	8.26	0	78.4	8.65	8.1	0	23:01
21/03/2016 01:00	14.09	14.54	240.1	1.861	5.084	220	3.228	8.8	00:09	213.4	8.35	0	76.8	8.35	8.08	0	00:01
21/03/2016 02:00	14.09	14.54	205.9	0.522	2.23	200	1.07	3.673	01:24	163.8	8.2	0	75.8	8.42	8.19	0	01:01
21/03/2016 03:00	14.09	14.56	152.9	1.915	4.795	180	1.671	4.795	02:59	163	8.12	0	76.8	8.27	8.11	0	02:01
21/03/2016 04:00	14.09	14.58	161.5	2.755	5.052	170	1.851	5.918	03:49	168.6	8.17	0	77.1	8.33	8.13	0	03:01
21/03/2016 05:00	14.09	14.58	173.4	1.552	3.288	160	1.509	5.212	04:01	185.1	8.29	0	75.8	8.35	8.13	0	04:01
21/03/2016 06:00	14.08	14.58	150.6	2.294	3.769	130	1.855	4.507	05:03	178.2	8.31	0	76.1	8.32	8.19	0	05:01
21/03/2016 07:00	14.08	14.6	87.3	3.026	4.346	110	2.59	4.507	06:29	136.9	8.5	0	77	8.53	8.3	0	06:01
21/03/2016 08:00	14.08	14.62	74.7	3.801	5.629	100	3.759	5.821	07:37	114.6	8.51	0	77.6	8.83	8.39	0	07:01
21/03/2016 09:00	14.08	14.65	85	5.537	7.58	90	4.425	7.58	08:57	86.3	9.27	0	74.2	9.27	8.54	0	08:01
21/03/2016 10:00	14.08	14.67	81.6	6.261	9.54	80	5.94	9.54	10:00	102.8	10.01	0	68.06	10.02	9.26	0	09:01
21/03/2016 11:00	14.07	14.73	87.5	7.53	13.77	90	6.383	13.77	10:53	89.2	10.86	0	56.79	11.06	10.06	0	10:01
21/03/2016 12:00	14.07	14.85	110.4	7.57	18.36	100	7.31	18.36	11:59	98.8	11.28	0	51.77	11.56	10.72	0	11:01
21/03/2016 13:00	14.07	14.98	121.1	8.68	14.32	100	9.44	16.4	12:23	93.1	11.49	0	49.74	11.78	11.2	0	12:01
21/03/2016 14:00	14.06	15.09	107	9.93	16.08	100	9.03	17.43	13:10	102.6	11.4	0	51.41	12	11.29	0	13:01
21/03/2016 15:00	14.06	15.21	124.6	9.81	15.25	120	10.02	17.65	14:38	109.4	11.38	0	51.94	11.72	11.33	0	14:01
21/03/2016 16:00	14.05	15.35	162.2	8.88	15.38	120	8.61	17.72	15:02	119.5	10.98	0	55.33	11.8	10.8	0	15:01
21/03/2016 17:00	14.05	15.44	153.9	10.85	16.92	160	9	17.91	16:43	172	9.93	0	58.22	11.02	9.89	0	16:01
21/03/2016 18:00	14.05	15.51	157.5	6.683	14.22	150	8.67	16.92	17:36	165.9	9.61	0	57.93	10.05	9.42	0	17:01
21/03/2016 19:00	14.05	15.53	144.2	7.48	10.86	160	7.67	15.79	18:06	160	9.29	0	57.12	9.61	9.21	0	18:01
21/03/2016 20:00	14.05	15.51	158.3	4.315	8.51	160	5.663	10.05	19:39	147.2	9.21	0	54.72	9.31	9.16	0	19:01
21/03/2016 21:00	14.05	15.51	160.1	2.682	5.661	150	4.488	10.12	20:09	140.2	9.09	0	56.38	9.34	8.99	0	20:01
21/03/2016 22:00	14.05	15.48	160.1	5.263	10.5	150	4.796	10.5	21:52	176.3	8.62	0	62.08	9.05	8.62	0	21:01
21/03/2016 23:00	14.05	15.46	170	6.655	11.27	160	5.16	11.27	22:47	171.2	8.16	0	67.28	8.62	8.08	0	22:01
22/03/2016 00:00	14.06	15.39	182	7.75	11.98	180	6.029	11.98	23:54	185.8	7.87	0	68.43	8.17	7.86	0	23:01
22/03/2016 01:00	14.06	15.35	174.6	4.99	8.84	180	5.782	13.77	00:19	193.1	7.59	0	68.99	7.9	7.59	0	00:01
22/03/2016 02:00	14.06	15.28	134.3	2.156	4.603	140	3.005	9.16	01:24	164.5	7.16	0	70.2	7.61	7.16	0	01:01
22/03/2016 03:00	14.07	15.23	72.2	3.23	4.218	130	2.758	6.623	02:39	137.1	6.183	0	73.6	7.15	6.183	0	02:01
22/03/2016 04:00	14.07	15.16	73	4.064	5.212	70	3.749	5.918	03:35	63.49	5.192	0	80	6.163	5.185	0	03:01
22/03/2016 05:00	14.07	15.09	81.5	4.283	5.789	70	4.308	5.821	04:27	73.1	4.739	0	82	5.184	4.721	0	04:01
22/03/2016 06:00	14.07	15	91.5	2.106	3.256	70	3.138	5.308	05:02	81	4.513	0	82.4	4.754	4.485	0	05:01
22/03/2016 07:00	14.07	14.91	71	2.714	3.994	70	2.579	7.33	06:15	147.9	4.912	0	81.1	5.395	4.521	0	06:01
22/03/2016 08:00	14.07	14.8	8.53	1.194	3.064	360	1.239	3.384	07:12	76.5	6.274	0	73.8	6.439	4.901	0	07:01
22/03/2016 09:00	14.08	14.75	43.38	2.342	3.737	40	1.776	3.994	08:41	60.96	7.58	0	67.41	7.82	6.122	0	08:01
22/03/2016 10:00	14.07	14.78	47.73	1.108	3.096	80	1.052	4.058	09:38	75.9	9.52	0	60.09	9.72	7.53	0	09:01
22/03/2016 11:00	14.07	14.93	61.47	2.136	5.597	90	1.695	5.597	10:59	69.06	11.47	0	51.15	12.21	9.74	0	10:01
22/03/2016 12:00	14.06	15.23	326.4	2.564	6.206	320	2.232	7.36	11:43	359.5	13.31	0	43.52	13.67	10.74	0	11:01
22/03/2016 13:00	14.04	15.62	37.37	4.752	11.47	10	4.465	11.47	12:58	69.4	12.28	0	41.81	13.97	11.35	0	12:01
22/03/2016 14:00	14.03	16.06	57.88	3.797	7.94	70	4.258	10.7	13:26	77.7	13.12	0	37.35	14.55	11.96	0	13:01
22/03/2016 15:00	14.02	16.48	124.3	5.386	8.77	120	4.634	9.32	14:33	127.6	14.54	0	38.53	14.73	12.78	0	14:01
22/03/2016 16:00	14	16.9	323.7	3.712	7.55	90	3.09	9.73	15:07	82.6	14.82	0	39.32	15.24	12.9	0	15:01
22/03/2016 17:00	14	17.23	234	4.789	8.8	210	4.781	10.92	16:05	277.2	13.06	0	44.31	14.93	12.8	0	16:01
22/03/2016 18:00	13.99	17.44	225.8	5.506	9.77	230	5.208	11.24	17:48	211.4	12.33	0	47.83	13.4	12.26	0	17:01
22/03/2016 19:00	13.99	17.53	213.5	8.12	12.84	210	6.488	12.84	18:53	213	11.46	0	53.09	12.4	11.23	0	18:01
22/03/2016 20:00	13.99	17.56	215.4	7.13	12.17	210	6.68	12.49	19:31	214.2	10.78	0	56.96	11.51	10.6	0	19:01
22/03/2016 21:00	13.99	17.49	216.1	6.315	11.27	210	6.594	12.14	20:42	211.1	10.12	0	62.09	10.81	10	0	20:01
22/03/2016 22:00	14	17.44	238	5.965	9.41	230	5.154	10.57	21:14	240.3	9.54	0	64.95	10.25	9.45	0	21:01
22/03/2016 23:00	14	17.37	221.8	2.231	4.571	240	3.606	9.54	22:10	234.7	9.56	0	63.48	9.75	9.33	0	22:01
23/03/2016 00:00	14	17.3	237.2	4.824	6.912	210	3.985	6.912	23:53	232.2	9.03	0	67.11	9.67	9.03	0	23:01
23/03/2016 01:00	14	17.2	229	2.795	6.046	220	2.8	7.01	00:08	242.4	8.91	0	67.88	9.53	8.82	0	00:01
23/03/2016 02:00	14	17.16	201.9	3.613	5.308	230	3.306	6.495	01:31	222.6	8.81	0	67.6	9.29	8.63	0	01:01
23/03/2016 03:00	14.01	17.09	217.1	2.489	3.961	210	2.395	4.667	02:44	211.6	8.52	0	68.59	8.87	8.48	0	02:01
23/03/2016 04:00	14.01	16.97	286.9	0.208	2.005	290	0.489	2.903	03:04	217.3	8.79	0	70.1	8.91	8.46	0	03:01
23/03/2016 05:00	14.02	16.92	244.5	1.476	4.507	250	0.675	4.507	05:00	199.6	8.53	0	69.71	8.82	8.43	0	04:01
23/03/2016 06:00	14.02	16.83	290.7	0.297	1.653	220	1.201	3.769	05:01	199.7	8.49	0	69.63	8.78	8.44	0	05:01
23/03/2016 07:00	14.02	16.78	270.8	2.521	3.929	280	2.02	5.244	06:43	280	8.61	0	70.4	8.93	8.48	0	06:01
23/03/2016 08:00	14.02	16.71	292.4	0.343	1.749	280	1.388	4.699	07:14	223.6	8.89	0	69.57	8.89	8.48	0	07:01
23/03/2016 09:00	14.02	16.66	243.6	2.833	5.084	280	1.324	5.084	08:57	238.5	9.36	0	68.57	9.49	8.86	0	08:01
23/03/2016 10:00	14.02	16.62	229.1	4.301	6.559	240	2.41	6.559	10:00	205.1	9.21	0	65.21	9.87	9.15	0	09:01
23/03/2016 11:00	14.02	16.59	173.7	3.728	6.527	240	3.034	6.527	10:58	154.7	9.55	0	59.38	10.05	9.12	0	10:01
23/03/2016 12:00	14.02	16.59	175.2	0.793	3.609	250	2.776	7.65	11:30	246.9	10.1	0	57.5	10.34	9.38	0	11:01
23/03/2016 13:00	14.02	16.59	305.8	2.745	5.661	310	2.401	6.142	12:48	325.9	10.3	0	57.64	10.59	9.89	0	12:01
23/03/2016 14:00	14.02	16.59	52.53	4.239	6.655	300	2.349	6.655	13:55	50.47	10.01	0	55.3	10.61	9.89	0	13:01
23/03/2016 15:00	14.02	16.64	70.6	4.66	7.87	70	4.767	8.93	14:40	59.91	10.31	0	52.31	10.49	9.88	0	14:01
23/03/2016 16:00	14.02	16.66	84.5	5.982	8.19	80	6.357	10.57	15:38	90.1	10.13	0	53.35	10.29	9.98	0	15:01
23/03/2016 17:00	14.02	16.66	73.1	6.244	9.61	70	6.664	10.15	16:31	95.7	10.03	0	53.46	10.18	9.89	0	16:01
23/03/2016 18:00	14.02	16.66	127.4	6.936	10.25	100	5.717	10.25	17:52	126.5	10.02	0	52.59	10.26	9.88	0	17:01
23/03/2016 19:00	14.02	16.62	149.7	5.443	9.64	120	5.635	11.18	18:27	114.8	10.07	0	52.95	10.18	9.9	0	18:01
23/03/2016 20:00	14.02	16.57	94.3	5.06	8.13	130	4.77	10.21	19:24	114.2	9.87	0	55.06	10.17	9.87	0	19:01
23/03/2016 21:00	14.02	16.5	50.34	0.883	3.064	60	2.014	6.366	20:01	117.5	9.83	0	54.85	10.06	9.74	0	20:01
23/03/2016 22:00	14.02	16.45	25.76	3.483	5.18	20	2.807	5.244	21:15	103.5	9.73	0	56.35	9.93	9.72	0	21:01
23/03/2016 23:00	14.03	16.41	52.76	3.521	4.891	50	4.094	6.431	22:13	42.86	9.6	0	56.11	9.77	9.6	0	22:01
24/03/2016 00:00	14.03	16.36	82.2	7.36	9.86	80	6.225	10.82	23:39	80.2	9.05	0	61.56	9.66	9.01	0	23:01
24/03/2016 01:00	14.03	16.31	86.6	6.495	10.37	80	6.398	10.79	00:32	77.6	8.81	0	62.52	9.07	8.74	0	00:01
24/03/2016 02:00	14.03	16.24	66.63	5.007	7.52	70	6	10.79	01:30	77.5	8.28	0	64.79	8.85	8.28	0	01:01
24/03/2016 03:00	14.04	16.18	70.2	5.242	7.04	60	5.006	8.16	02:44	39.17	7.69	0	66.28	8.26	7.69	0	02:01
24/03/2016 04:00	14.04	16.11	72.5	5.593	7.42	80	5.592	8.87	03:20	80.6	7.27	0	68.01	7.72	7.27	0	03:01
24/03/2016 05:00	14.04	16.04	68.15	5.667	7.78	70	5.695	8.8	04:43	65.46	6.749	0	71	7.26	6.739	0	04:01
24/03/2016 06:00	14.05	15.92	59.58	6.057	8.77	50	5.981	9.22	05:37	52.82	6.436	0	74	6.758	6.336	0	05:01
[truncated: 6,785 more rows]
