# Supplementary material for: Determining the number of hidden layer and hidden neuron of neural network for wind speed prediction
Source: PeerJ Comput Sci. 2021 Sep 20;7:e724. doi: 10.7717/peerj-cs.724 (PMC8459779; doi:10.7717/peerj-cs.724)
Supplement: Supplemental Information 3 — This source code can be changed according to the experiments to be carried out: Line 63 is changing the local random seed as desired The number of hidden layers and the number of neurons for each hidden layer can be changed on lines 67 and 68 line 67 line 68 The number of cycles used can be changed on the 70 line 70. [file peerj-cs-07-724-s003.rmp]

<?xml version="1.0" encoding="UTF-8"?><process version="9.9.002">
  <context>
    <input/>
    <output/>
    <macros/>
  </context>
  <operator activated="true" class="process" compatibility="9.9.002" expanded="true" name="Process">
    <parameter key="logverbosity" value="init"/>
    <parameter key="random_seed" value="2001"/>
    <parameter key="send_mail" value="never"/>
    <parameter key="notification_email" value=""/>
    <parameter key="process_duration_for_mail" value="30"/>
    <parameter key="encoding" value="SYSTEM"/>
    <process expanded="true">
      <operator activated="true" class="read_excel" compatibility="9.9.002" expanded="true" height="68" name="Read Excel" width="90" x="45" y="85">
        <parameter key="excel_file" value="D:\ibnu2021\stei2021\submitjurnal2021\peerj2021\buatdikirim6Juli2021\windspeed_data.xlsx"/>
        <parameter key="sheet_selection" value="sheet number"/>
        <parameter key="sheet_number" value="1"/>
        <parameter key="imported_cell_range" value="A1"/>
        <parameter key="encoding" value="SYSTEM"/>
        <parameter key="first_row_as_names" value="true"/>
        <list key="annotations"/>
        <parameter key="date_format" value=""/>
        <parameter key="time_zone" value="SYSTEM"/>
        <parameter key="locale" value="English (United States)"/>
        <parameter key="read_all_values_as_polynominal" value="false"/>
        <list key="data_set_meta_data_information">
          <parameter key="0" value="CR10 Temperature.true.real.attribute"/>
          <parameter key="1" value="Last Minute Average Temperature.true.real.attribute"/>
          <parameter key="2" value="Maximum Hourly Air Temperature.true.real.attribute"/>
          <parameter key="3" value="Minimum Hourly Air Temperature.true.real.attribute"/>
          <parameter key="4" value="Wind Speed 10 Minutes.true.real.label"/>
        </list>
        <parameter key="read_not_matching_values_as_missings" value="false"/>
      </operator>
      <operator activated="true" class="normalize" compatibility="9.9.002" expanded="true" height="103" name="Normalize" width="90" x="179" y="85">
        <parameter key="return_preprocessing_model" value="false"/>
        <parameter key="create_view" value="false"/>
        <parameter key="attribute_filter_type" value="all"/>
        <parameter key="attribute" value=""/>
        <parameter key="attributes" value=""/>
        <parameter key="use_except_expression" value="false"/>
        <parameter key="value_type" value="numeric"/>
        <parameter key="use_value_type_exception" value="false"/>
        <parameter key="except_value_type" value="real"/>
        <parameter key="block_type" value="value_series"/>
        <parameter key="use_block_type_exception" value="false"/>
        <parameter key="except_block_type" value="value_series_end"/>
        <parameter key="invert_selection" value="false"/>
        <parameter key="include_special_attributes" value="false"/>
        <parameter key="method" value="range transformation"/>
        <parameter key="min" value="0.0"/>
        <parameter key="max" value="1.0"/>
        <parameter key="allow_negative_values" value="false"/>
      </operator>
      <operator activated="true" class="split_data" compatibility="9.9.002" expanded="true" height="103" name="Split Data" width="90" x="313" y="187">
        <enumeration key="partitions">
          <parameter key="ratio" value="0.7"/>
          <parameter key="ratio" value="0.3"/>
        </enumeration>
        <parameter key="sampling_type" value="automatic"/>
        <parameter key="use_local_random_seed" value="false"/>
        <parameter key="local_random_seed" value="1992"/>
      </operator>
      <operator activated="true" class="neural_net" compatibility="9.9.002" expanded="true" height="82" name="Neural Net" width="90" x="380" y="34">
        <list key="hidden_layers">
          <parameter key="1" value="3"/>
          <parameter key="2" value="10"/>
        </list>
        <parameter key="training_cycles" value="500"/>
        <parameter key="learning_rate" value="0.3"/>
        <parameter key="momentum" value="0.2"/>
        <parameter key="decay" value="false"/>
        <parameter key="shuffle" value="true"/>
        <parameter key="normalize" value="true"/>
        <parameter key="error_epsilon" value="1.0E-4"/>
        <parameter key="use_local_random_seed" value="true"/>
        <parameter key="local_random_seed" value="1"/>
      </operator>
      <operator activated="true" class="apply_model" compatibility="9.9.002" expanded="true" height="82" name="Apply Model" width="90" x="514" y="136">
        <list key="application_parameters"/>
        <parameter key="create_view" value="false"/>
      </operator>
      <operator activated="true" class="performance" compatibility="9.9.002" expanded="true" height="82" name="Performance" width="90" x="581" y="34">
        <parameter key="use_example_weights" value="true"/>
      </operator>
      <connect from_op="Read Excel" from_port="output" to_op="Normalize" to_port="example set input"/>
      <connect from_op="Normalize" from_port="example set output" to_op="Split Data" to_port="example set"/>
      <connect from_op="Split Data" from_port="partition 1" to_op="Neural Net" to_port="training set"/>
      <connect from_op="Split Data" from_port="partition 2" to_op="Apply Model" to_port="unlabelled data"/>
      <connect from_op="Neural Net" from_port="model" to_op="Apply Model" to_port="model"/>
      <connect from_op="Apply Model" from_port="labelled data" to_op="Performance" to_port="labelled data"/>
      <connect from_op="Performance" from_port="performance" to_port="result 1"/>
      <connect from_op="Performance" from_port="example set" to_port="result 2"/>
      <portSpacing port="source_input 1" spacing="0"/>
      <portSpacing port="sink_result 1" spacing="0"/>
      <portSpacing port="sink_result 2" spacing="0"/>
      <portSpacing port="sink_result 3" spacing="0"/>
    </process>
  </operator>
</process>
